# Supplementary material for: N,N-Diethyl-4-[9-meth­oxy-6-(4-methoxy­phen­yl)-5-methyl-2-phenyl-2H-benzo[h]chromen-2-yl]aniline
Source: Acta Crystallogr Sect E Struct Rep Online. 2011 Apr 7;67(Pt 5):o1067–8. doi: 10.1107/S1600536811011925 (PMC3089261; doi:10.1107/S1600536811011925)
Supplement: Supplementary file 2 [file e-67-o1067-Isup2.hkl]

# 
# h,k,l, Fc-squared, Fo-squared, sigma(Fo-squared) and status flag 
# 
data_I
_shelx_title ' 20090710a_0m in P-1' 
_shelx_refln_list_code          4 
_shelx_F_calc_maximum      161.95 
_exptl_crystal_F_000       592.00 
_reflns_d_resolution_high  0.7445 
 
loop_ 
 _symmetry_equiv_pos_as_xyz 
 'x, y, z' 
 '-x, -y, -z' 
 
_cell_length_a    11.0527 
_cell_length_b    11.6870 
_cell_length_c    12.2752 
_cell_angle_alpha 102.104 
_cell_angle_beta   93.012 
_cell_angle_gamma  95.929 
 
_shelx_F_squared_multiplier     1.000 
 
loop_ 
 _refln_index_h 
 _refln_index_k 
 _refln_index_l 
 _refln_F_squared_calc 
 _refln_F_squared_meas 
 _refln_F_squared_sigma 
 _refln_observed_status 
   1   0   0      636.94      453.76     11.93 o 
   2   0   0     4406.74     4144.66     46.07 o 
   3   0   0      203.25      205.51      5.23 o 
   4   0   0       30.95       29.11      2.70 o 
   5   0   0      199.52      217.24      6.54 o 
   6   0   0      143.90      139.03      5.82 o 
   7   0   0      110.32      126.60      6.11 o 
   8   0   0        7.82        5.48      4.84 o 
   9   0   0       36.13       40.77     11.46 o 
  10   0   0        0.08        0.20      7.37 o 
  11   0   0        7.24        5.77     10.30 o 
  12   0   0        1.46        1.00     12.07 o 
  13   0   0        1.17       -6.13     11.51 o 
  14   0   0        0.51        4.97     24.87 o 
 -14   1   0       10.72       12.04     22.35 o 
 -13   1   0        3.30        0.91     13.22 o 
 -12   1   0        4.58       11.18     24.36 o 
 -11   1   0        0.17       15.95     10.41 o 
 -10   1   0        0.25       -1.30      7.78 o 
  -9   1   0       32.23       38.74      9.09 o 
  -8   1   0      184.80      182.01     10.34 o 
  -7   1   0      675.70      633.12     11.07 o 
  -6   1   0        7.15        3.33      4.52 o 
  -5   1   0      148.98      155.39      5.11 o 
  -4   1   0     1861.50     1682.47     15.73 o 
  -3   1   0     1155.20      932.60     10.55 o 
  -2   1   0      176.38      158.91      3.90 o 
  -1   1   0     7034.12     7158.87     80.04 o 
   0   1   0       14.33        3.02      1.42 o 
   1   1   0      886.48      731.80     11.09 o 
   2   1   0     3392.97     3245.92     32.58 o 
   3   1   0        1.90        1.83      2.55 o 
   4   1   0      595.02      545.66      8.52 o 
   5   1   0      111.04      126.55      5.55 o 
   6   1   0       26.97       28.92      3.69 o 
   7   1   0        0.34       -1.30      4.53 o 
   8   1   0        0.40       -2.63      4.31 o 
   9   1   0        1.36        5.20      9.99 o 
  10   1   0        1.44        5.39      8.48 o 
  11   1   0        3.68        7.46      8.88 o 
  12   1   0        0.96        0.50     10.74 o 
  13   1   0        0.78       -3.30     12.91 o 
  14   1   0        1.00        0.92     22.35 o 
 -14   2   0        1.49        7.98     15.69 o 
 -13   2   0        0.17        5.86     12.83 o 
 -12   2   0        3.26        5.94     21.98 o 
 -11   2   0        0.48        1.50     11.15 o 
 -10   2   0       34.67       30.90     11.26 o 
  -9   2   0       24.99       32.29     14.12 o 
  -8   2   0      520.63      601.45     12.90 o 
  -7   2   0       18.63       10.44      3.16 o 
  -6   2   0        7.87       11.40      2.98 o 
  -5   2   0        5.00        8.30      2.43 o 
  -4   2   0      438.33      425.13      7.19 o 
  -3   2   0     5188.17     4844.01     46.04 o 
  -2   2   0     3918.85     3597.23     39.10 o 
  -1   2   0      177.01      156.38      5.67 o 
   0   2   0     1558.97     1611.08     21.24 o 
   1   2   0       18.66       13.47      2.70 o 
   2   2   0      578.03      554.22      9.41 o 
   3   2   0      383.06      383.78     10.45 o 
   4   2   0      262.61      278.57      6.58 o 
   5   2   0       27.98       35.95      4.85 o 
   6   2   0        1.21       -2.64      3.03 o 
   7   2   0       27.53       27.03      4.40 o 
   8   2   0        2.93       10.49      5.89 o 
   9   2   0        1.50        3.79     12.55 o 
  10   2   0        3.92       -0.25     10.95 o 
  11   2   0      129.33      130.81     19.99 o 
  12   2   0        0.83       11.07     24.11 o 
  13   2   0        0.01      -13.77     14.00 o 
  14   2   0        0.31       -3.52     24.36 o 
 -14   3   0        0.00       -1.96     14.49 o 
 -13   3   0        0.10       -1.58     13.16 o 
 -12   3   0        0.60        4.02     12.43 o 
 -11   3   0        1.58       -1.64     11.05 o 
 -10   3   0        2.88        5.58     13.06 o 
  -9   3   0        1.88        4.65      9.50 o 
  -8   3   0       13.05       13.57      5.10 o 
  -7   3   0       63.37       61.37      4.98 o 
  -6   3   0       10.68       14.00      3.41 o 
  -5   3   0       44.93       45.49      4.72 o 
  -4   3   0     1059.96     1086.57     13.50 o 
  -3   3   0        2.06       -0.36      2.66 o 
  -2   3   0      157.62      143.84      5.90 o 
  -1   3   0      234.11      206.03      6.62 o 
   0   3   0     2774.27     2596.20     33.87 o 
   1   3   0     7128.54     6933.99     81.26 o 
   2   3   0     1133.40     1037.43     16.01 o 
   3   3   0        1.24       -2.54      2.54 o 
   4   3   0       33.27       32.65      3.63 o 
   5   3   0        2.04        0.57      3.52 o 
   6   3   0       65.09       66.65      5.09 o 
   7   3   0       16.35        9.85      4.31 o 
   8   3   0      172.90      184.30     15.16 o 
   9   3   0        4.63       -6.84      8.51 o 
  10   3   0      606.76      604.93     34.23 o 
  11   3   0       81.20      125.83     15.28 o 
  12   3   0       12.11        0.03     19.09 o 
  13   3   0        1.38       -3.77     21.10 o 
 -14   4   0        2.46        7.72     16.07 o 
 -13   4   0        0.93      -13.16     16.20 o 
 -12   4   0        0.57        8.71     23.23 o 
 -11   4   0        1.96        5.92     13.44 o 
 -10   4   0        2.05       11.62     10.16 o 
  -9   4   0        2.72        7.33      9.90 o 
  -8   4   0        0.01        0.16      6.32 o 
  -7   4   0        5.70        2.69      3.52 o 
  -6   4   0        9.31        5.31      2.96 o 
  -5   4   0       73.84       80.52      4.77 o 
  -4   4   0      146.88      174.62      5.92 o 
  -3   4   0     1361.56     1314.18     16.31 o 
  -2   4   0       10.95       13.35      2.87 o 
  -1   4   0       60.83       70.82      5.36 o 
   0   4   0      269.18      280.90     10.54 o 
   1   4   0       36.22       34.53      4.57 o 
   2   4   0     2373.02     2492.86     31.73 o 
   3   4   0      292.69      311.08      7.83 o 
   4   4   0      358.02      349.15      7.95 o 
   5   4   0        0.55       -3.11      3.11 o 
   6   4   0       18.55       21.28      4.61 o 
   7   4   0       68.82       76.28      9.46 o 
   8   4   0        0.05       11.45      7.82 o 
   9   4   0       99.97       66.30     11.59 o 
  10   4   0       48.25       47.33     15.09 o 
  11   4   0       10.39       -0.01     14.20 o 
  12   4   0        2.38        5.57     16.83 o 
  13   4   0        3.32      -10.05     22.60 o 
 -14   5   0        0.85        4.73     15.41 o 
 -13   5   0        4.50       -5.19     13.62 o 
 -12   5   0        1.39        2.78     11.10 o 
 -11   5   0        0.01       12.68     12.47 o 
 -10   5   0        0.46      -10.38     10.38 o 
  -9   5   0        0.36       10.60     11.06 o 
  -8   5   0        5.67       12.05      9.86 o 
  -7   5   0       46.10       65.90      6.17 o 
  -6   5   0        2.08        9.12      3.86 o 
  -5   5   0      216.64      251.35      7.04 o 
  -4   5   0      210.12      207.54      6.81 o 
  -3   5   0       57.13       62.83      4.90 o 
  -2   5   0      383.69      396.19     11.03 o 
  -1   5   0       95.94      102.68      6.58 o 
   0   5   0     2234.81     2260.18     33.50 o 
   1   5   0        2.38        4.56      3.50 o 
   2   5   0     2921.16     3259.13     36.68 o 
   3   5   0      114.59      135.30      8.66 o 
   4   5   0       92.93      123.86      7.54 o 
   5   5   0       29.88       29.55      4.97 o 
   6   5   0       82.46       83.51      7.01 o 
   7   5   0      138.82      149.07     13.00 o 
   8   5   0      139.34      148.33     18.97 o 
   9   5   0       15.30       19.93     13.08 o 
  10   5   0       31.84       11.59     13.47 o 
  11   5   0        1.09       21.73     19.59 o 
  12   5   0        0.86        7.40     16.70 o 
  13   5   0        0.19      -20.34     20.34 o 
 -14   6   0        2.15        1.42     14.12 o 
 -13   6   0        0.11        2.05     13.72 o 
 -12   6   0        0.32      -10.38     11.95 o 
 -11   6   0        4.78       23.05     13.16 o 
 -10   6   0        0.17        3.71     11.01 o 
  -9   6   0       15.47        3.97      7.45 o 
  -8   6   0        0.05       11.39      7.28 o 
  -7   6   0      112.43      129.28      8.57 o 
  -6   6   0      600.64      687.64     13.29 o 
  -5   6   0       23.53       27.04      3.78 o 
  -4   6   0       39.68       43.06      4.15 o 
  -3   6   0      271.21      264.60     10.14 o 
  -2   6   0      121.78      131.13      6.36 o 
  -1   6   0        5.15        0.22      3.07 o 
   0   6   0      322.07      339.28     10.14 o 
   1   6   0       81.86       92.93      6.54 o 
   2   6   0     1517.84     1525.46     19.78 o 
   3   6   0        6.03       10.19      3.98 o 
   4   6   0        1.77        3.51      5.07 o 
   5   6   0       82.44       86.51      7.85 o 
   6   6   0       21.17       25.41      6.72 o 
   7   6   0       47.17       56.40     11.71 o 
   8   6   0        0.47       27.16     13.56 o 
   9   6   0        3.30       16.31     22.73 o 
  10   6   0        1.90       -1.98     14.96 o 
  11   6   0        0.07       -8.83     15.20 o 
  12   6   0        0.37       -1.33     16.94 o 
 -13   7   0        0.43       31.65     23.36 o 
 -12   7   0        0.03       -7.79     18.33 o 
 -11   7   0        0.20       -6.03     14.82 o 
 -10   7   0        0.18        8.79     18.08 o 
  -9   7   0        1.98       -0.74      8.92 o 
  -8   7   0        4.65       -2.92      7.62 o 
  -7   7   0       41.67       28.28      9.01 o 
  -6   7   0        0.01        1.98      4.45 o 
  -5   7   0        8.51       12.98      5.81 o 
  -4   7   0       27.70       26.40      4.63 o 
  -3   7   0       17.49       21.80      9.80 o 
  -2   7   0      128.98      132.47     11.26 o 
  -1   7   0      198.50      218.15      8.73 o 
   0   7   0        1.94       15.22      4.42 o 
   1   7   0        0.06        4.41      3.87 o 
   2   7   0       14.68        4.48      3.78 o 
   3   7   0       31.26       42.35      6.39 o 
   4   7   0      508.09      501.66     14.57 o 
   5   7   0      303.37      337.08     21.56 o 
   6   7   0      384.29      421.24     18.01 o 
   7   7   0       78.70       72.00     12.50 o 
   8   7   0        4.00       29.72     13.82 o 
   9   7   0        3.09        9.71     14.05 o 
  10   7   0        1.04        1.90     25.74 o 
  11   7   0        0.32      -13.66     15.32 o 
  12   7   0        8.76       23.48     16.94 o 
 -13   8   0        0.05        6.28     21.10 o 
 -12   8   0        2.82       -5.02     15.82 o 
 -11   8   0        0.11       -6.53     15.82 o 
 -10   8   0        9.96       -2.76     18.34 o 
  -9   8   0        0.02       -2.94      9.47 o 
  -8   8   0       68.43       72.00     11.30 o 
  -7   8   0        9.06       -3.86      7.35 o 
  -6   8   0       13.06        0.66      7.13 o 
  -5   8   0        4.45        6.50      8.33 o 
  -4   8   0       14.26       17.59      5.53 o 
  -3   8   0       51.69       54.09      7.71 o 
  -2   8   0       20.31       22.37      5.61 o 
  -1   8   0      337.61      365.74     16.51 o 
   0   8   0        6.01       -6.17      6.17 o 
   1   8   0      142.11      164.42     12.88 o 
   2   8   0       56.38       49.67      9.44 o 
   3   8   0        1.15       11.34      8.57 o 
   4   8   0      193.14      207.99     18.27 o 
   5   8   0       81.83       57.71     11.01 o 
   6   8   0       52.52       34.10     10.43 o 
   7   8   0        0.20        2.57     12.84 o 
   8   8   0        2.84       -8.45     12.79 o 
   9   8   0        4.42       11.69     14.91 o 
  10   8   0        1.19        2.13     15.79 o 
  11   8   0        8.94       15.72     18.76 o 
 -12   9   0        0.69        5.27     18.59 o 
 -11   9   0        4.56       22.60     21.85 o 
 -10   9   0        4.49        6.28     16.07 o 
  -9   9   0       10.60       -6.45     16.54 o 
  -8   9   0        1.54       -1.43      9.33 o 
  -7   9   0        0.04       -3.37      8.04 o 
  -6   9   0       10.12       34.34     10.42 o 
  -5   9   0       64.69       45.85      9.46 o 
  -4   9   0      177.03      199.42     17.71 o 
  -3   9   0       43.71       49.21      9.44 o 
  -2   9   0        0.00       -1.90      7.41 o 
  -1   9   0       10.19        3.45      7.38 o 
   0   9   0        1.36        1.77      7.31 o 
   1   9   0       20.36       30.89      8.85 o 
   2   9   0       16.75        0.75      8.47 o 
   3   9   0      199.05      210.53     16.19 o 
   4   9   0      119.95       85.53     15.79 o 
   5   9   0       19.80        3.42     21.22 o 
   6   9   0       11.96       11.53     12.13 o 
   7   9   0        0.18       -4.52     21.35 o 
   8   9   0        3.45       -3.01     22.35 o 
   9   9   0        0.36      -22.10     22.10 o 
  10   9   0        4.91        0.50     24.36 o 
 -12  10   0        0.58       -6.03     21.10 o 
 -11  10   0        0.00        6.53     22.10 o 
 -10  10   0        0.50       24.11     19.34 o 
  -9  10   0        2.68        4.16     13.05 o 
  -8  10   0        0.37       -3.38     11.38 o 
  -7  10   0        2.90       -1.39      9.08 o 
  -6  10   0       13.95       -3.60      9.78 o 
  -5  10   0       11.58        2.47      9.70 o 
  -4  10   0      145.03      151.14     15.90 o 
  -3  10   0       83.74       81.29     13.67 o 
  -2  10   0        2.23        5.69      8.18 o 
  -1  10   0        7.09       -4.13      7.99 o 
   0  10   0       76.21       64.17     10.57 o 
   1  10   0        0.06        6.85     15.61 o 
   2  10   0        3.43        8.69     10.86 o 
   3  10   0       46.81       49.55     13.09 o 
   4  10   0       41.55       28.35     13.33 o 
   5  10   0       94.62      106.41     18.23 o 
   6  10   0        0.87       11.80     23.11 o 
   7  10   0        4.23       28.88     24.36 o 
   8  10   0        3.38       -7.03     25.62 o 
   9  10   0        5.78       15.07     28.88 o 
  10  10   0        1.94      -10.80     26.62 o 
 -11  11   0        0.01        9.80     21.85 o 
 -10  11   0        0.19      -15.82     22.35 o 
  -9  11   0        3.34      -13.31     13.31 o 
  -8  11   0        7.55       -3.26     12.72 o 
  -7  11   0        1.17      -10.71     15.45 o 
  -6  11   0       14.82        2.29     14.96 o 
  -5  11   0      121.14      118.88     19.88 o 
  -4  11   0      181.71      199.83     20.50 o 
  -3  11   0       24.98       21.96     12.59 o 
  -2  11   0        9.31        2.55     13.67 o 
  -1  11   0       32.83       11.17     11.12 o 
   0  11   0       17.02        2.34     10.43 o 
   1  11   0       79.89       73.29     23.37 o 
   2  11   0        0.08       -4.76     10.66 o 
   3  11   0       47.46       38.33     12.62 o 
   4  11   0        9.40        6.39     11.22 o 
   5  11   0        1.19        0.65     13.66 o 
   6  11   0        0.38       -0.50     21.10 o 
   7  11   0        3.06      -12.81     24.11 o 
   8  11   0        0.05       27.63     28.63 o 
   9  11   0        2.06       19.34     31.40 o 
  -9  12   0        0.58       28.63     25.12 o 
  -8  12   0        0.77      -15.80     15.80 o 
  -7  12   0        3.56      -14.03     14.03 o 
  -6  12   0        4.27       -4.74     13.30 o 
  -5  12   0        7.32        1.84     14.41 o 
  -4  12   0       25.79       37.59     14.04 o 
  -3  12   0       39.84       43.14     13.43 o 
  -2  12   0        9.27        4.09     11.66 o 
  -1  12   0        0.02       -1.66     10.84 o 
   0  12   0       11.16        7.36     14.94 o 
   1  12   0        0.77        5.81     11.46 o 
   2  12   0        0.00       -9.04     10.84 o 
   3  12   0        0.08       -3.13     11.59 o 
   4  12   0       12.58        6.82     12.89 o 
   5  12   0        6.28      -12.47     12.47 o 
   6  12   0       11.44        9.67     35.41 o 
   7  12   0        2.30       -3.44     19.24 o 
  -9  13   0        7.66       -6.53     22.61 o 
  -8  13   0        0.00      -12.10     19.21 o 
  -7  13   0       27.50        7.18     19.10 o 
  -6  13   0        0.55        3.37     15.41 o 
  -5  13   0        2.25       -3.83     15.31 o 
  -4  13   0        8.68        3.68     16.69 o 
  -3  13   0        5.36        1.80     19.66 o 
  -2  13   0        0.05        2.43     11.96 o 
  -1  13   0        0.00       -3.02     14.57 o 
   0  13   0        2.82      -10.81     10.81 o 
   1  13   0        5.33       -0.14     17.20 o 
   2  13   0        1.52      -12.31     12.31 o 
   3  13   0        6.47       -4.87     13.36 o 
   4  13   0        1.75        5.73     13.80 o 
   5  13   0        3.09       42.65     20.49 o 
   6  13   0        0.13       -9.05     24.87 o 
  -7  14   0        0.19      -19.84     20.82 o 
  -6  14   0        0.67        8.81     15.78 o 
  -5  14   0        1.28      -12.54     18.33 o 
  -4  14   0        1.42       -4.73     16.52 o 
  -3  14   0        0.10      -19.16     19.16 o 
  -2  14   0        0.43       -3.78     13.72 o 
  -1  14   0        5.50      -14.34     14.34 o 
   0  14   0        1.24        5.71     19.82 o 
   1  14   0       14.84       10.71     15.44 o 
   2  14   0        0.61       16.29     14.72 o 
   3  14   0        4.31        1.21     14.78 o 
   4  14   0        0.49      -19.55     24.74 o 
  -3  15   0        0.02      -19.59     20.08 o 
  -2  15   0        7.22        6.76     17.98 o 
  -1  15   0        0.01      -17.37     17.37 o 
   0  15   0        1.62       -8.81     15.96 o 
   1  15   0        2.18      -17.13     17.13 o 
  -2 -15   1        7.25      -10.55     20.85 o 
  -1 -15   1        5.95        3.94     17.52 o 
   0 -15   1        0.44       16.28     16.57 o 
   1 -15   1       13.69       12.11     16.95 o 
   2 -15   1        0.00       -2.57     15.90 o 
   3 -15   1        2.16       10.86     16.57 o 
   4 -15   1        9.12       -8.87     40.94 o 
  -4 -14   1        4.40        6.78     14.77 o 
  -3 -14   1        0.31       18.41     16.00 o 
  -2 -14   1        1.20      -10.63     13.47 o 
  -1 -14   1        0.11        6.07     22.21 o 
   0 -14   1        0.69        3.38     13.83 o 
   1 -14   1        1.95      -12.10     12.10 o 
   2 -14   1        6.28       -8.97     13.33 o 
   3 -14   1        6.78       12.63     14.25 o 
   4 -14   1        1.50        8.09     15.18 o 
   5 -14   1        0.02      -11.73     35.16 o 
   6 -14   1        0.45       23.43     19.61 o 
   7 -14   1        2.62      -15.45     19.84 o 
  -6 -13   1        0.82       -0.50     25.87 o 
  -5 -13   1        1.85       21.13     19.40 o 
  -4 -13   1        0.01       24.20     22.22 o 
  -3 -13   1        0.68        4.70     12.38 o 
  -2 -13   1        1.56        1.57     12.31 o 
  -1 -13   1        1.50      -11.08     11.08 o 
   0 -13   1        0.85       -9.94     12.37 o 
   1 -13   1        0.83        8.79     12.88 o 
   2 -13   1        7.42       19.56     13.92 o 
   3 -13   1        2.30       22.14     12.86 o 
   4 -13   1        9.47       20.81     14.63 o 
   5 -13   1        6.25      -10.68     14.77 o 
   6 -13   1        4.01       -6.17     32.02 o 
   7 -13   1        5.29      -14.72     14.72 o 
   8 -13   1        0.04       -8.29     20.09 o 
   9 -13   1        1.25      -14.57     25.12 o 
  -8 -12   1        0.74        1.51     29.39 o 
  -7 -12   1       14.61        2.51     26.88 o 
  -6 -12   1       31.34       18.84     25.87 o 
  -5 -12   1        2.49       -8.79     20.85 o 
  -4 -12   1        0.60      -12.49     12.49 o 
  -3 -12   1        0.07        9.29     10.82 o 
  -2 -12   1        0.10        1.01     16.22 o 
  -1 -12   1       18.75       18.64     11.27 o 
   0 -12   1        1.18       -5.06     10.22 o 
   1 -12   1        0.84        2.06     13.87 o 
   2 -12   1        1.81       -4.84     10.53 o 
   3 -12   1        1.89        6.14     18.15 o 
   4 -12   1       18.29        1.76     10.05 o 
   5 -12   1        1.22        3.61     12.43 o 
   6 -12   1       13.81       -1.55     14.77 o 
   7 -12   1       19.44       19.21     29.76 o 
   8 -12   1        0.01       13.56     22.60 o 
   9 -12   1        1.59       -2.26     22.35 o 
  10 -12   1        0.23       -5.78     27.63 o 
  -9 -11   1        0.11      -26.37     26.37 o 
  -8 -11   1        0.51      -23.11     23.11 o 
  -7 -11   1        1.25        8.54     22.60 o 
  -6 -11   1        3.22        0.75     20.34 o 
  -5 -11   1        6.65        4.99     13.30 o 
  -4 -11   1       40.80        6.84     12.80 o 
  -3 -11   1        1.32       -8.53     11.35 o 
  -2 -11   1       34.72       31.40     11.12 o 
  -1 -11   1        0.89        0.68      8.04 o 
   0 -11   1        7.02       16.01      8.80 o 
   1 -11   1        0.03       -7.64      7.64 o 
   2 -11   1        0.16       -6.68      6.68 o 
   3 -11   1       58.05       74.73     13.49 o 
   4 -11   1      132.31      167.90     23.35 o 
   5 -11   1        6.08       -1.50     10.03 o 
   6 -11   1       26.64       26.26     16.40 o 
   7 -11   1        2.91       -8.38     20.22 o 
   8 -11   1        1.70        4.77     17.08 o 
   9 -11   1        1.77        8.77     15.20 o 
  10 -11   1        3.74       -5.69     17.16 o 
  11 -11   1        1.40       -7.79     21.10 o 
 -10 -10   1        1.77      -16.07     24.61 o 
  -9 -10   1        2.01        8.79     28.38 o 
  -8 -10   1        0.02       14.57     24.11 o 
  -7 -10   1        0.01      -14.57     21.60 o 
  -6 -10   1        4.06       13.31     21.60 o 
  -5 -10   1        7.31       22.32     14.20 o 
  -4 -10   1       15.18       12.29      9.16 o 
  -3 -10   1        7.57       -1.00      8.94 o 
  -2 -10   1       13.28        9.36      8.73 o 
  -1 -10   1       42.54       25.58      9.20 o 
   0 -10   1        8.99       -2.73      7.21 o 
   1 -10   1        1.33       -2.57      8.95 o 
   2 -10   1        0.34       -3.52      7.71 o 
   3 -10   1      460.94      461.02     20.63 o 
   4 -10   1       55.63       43.98      9.09 o 
   5 -10   1       46.27       41.08      9.62 o 
   6 -10   1       33.46       14.69      8.95 o 
   7 -10   1        0.45        1.79     10.40 o 
   8 -10   1        0.24       -2.12     10.80 o 
   9 -10   1        0.14        6.80     14.02 o 
  10 -10   1        1.26        0.12     15.66 o 
  11 -10   1        0.03       31.90     24.61 o 
  12 -10   1        0.05      -14.07     20.34 o 
 -11  -9   1        4.75      -25.87     25.87 o 
 -10  -9   1        2.41       -6.28     26.62 o 
  -9  -9   1        5.10        2.51     26.62 o 
  -8  -9   1        0.00       -2.26     22.60 o 
  -7  -9   1        7.18       15.32     21.60 o 
  -6  -9   1        0.40        6.03     20.09 o 
  -5  -9   1      257.23      235.26     20.32 o 
  -4  -9   1       15.05        1.01      8.17 o 
  -3  -9   1       57.92       72.25     11.26 o 
  -2  -9   1       63.96       67.97     10.79 o 
  -1  -9   1       13.21       22.36      9.18 o 
   0  -9   1       14.32        0.32      6.76 o 
   1  -9   1       29.78       32.06      8.07 o 
   2  -9   1      103.51       86.28     13.13 o 
   3  -9   1      253.92      278.64     15.84 o 
   4  -9   1       17.38       16.45      6.56 o 
   5  -9   1        5.61       18.92      7.99 o 
   6  -9   1       10.99        6.96      7.79 o 
   7  -9   1        6.24        7.06     11.71 o 
   8  -9   1        0.71       -3.46     17.69 o 
   9  -9   1        0.00       -9.89      9.89 o 
  10  -9   1        1.67       -7.52     13.87 o 
  11  -9   1        3.00      -19.09     19.09 o 
  12  -9   1        0.64       -6.78     22.35 o 
 -11  -8   1        0.40      -16.21     16.21 o 
 -10  -8   1       17.77       30.02     16.52 o 
  -9  -8   1        1.59       -0.98     13.94 o 
  -8  -8   1       10.48       16.32     21.60 o 
  -7  -8   1        0.55       -6.63     12.41 o 
  -6  -8   1        0.73       -6.61      8.33 o 
  -5  -8   1        9.93       17.43      8.65 o 
  -4  -8   1        7.31       19.96      8.68 o 
  -3  -8   1       12.92       23.34      8.27 o 
  -2  -8   1      104.19      123.45     11.75 o 
  -1  -8   1       64.26       54.09      8.90 o 
   0  -8   1       20.93       25.46     13.36 o 
   1  -8   1       97.40      102.75      9.78 o 
   2  -8   1       21.26       17.39      6.71 o 
   3  -8   1        2.09        1.41      5.91 o 
   4  -8   1       23.25       49.60      9.50 o 
   5  -8   1       15.90       15.83      7.33 o 
   6  -8   1        7.82        7.13      7.36 o 
   7  -8   1        3.69       -2.33      8.03 o 
   8  -8   1       12.09       14.02      9.63 o 
   9  -8   1       22.51        4.75      9.48 o 
  10  -8   1        0.83      -13.81     13.81 o 
  11  -8   1        0.34        9.29     18.59 o 
  12  -8   1        0.13       10.80     18.08 o 
  13  -8   1        0.79        2.51     22.10 o 
 -12  -7   1        0.84      -11.95     17.13 o 
 -11  -7   1        3.52        0.48     15.08 o 
 -10  -7   1        2.35      -13.40     13.40 o 
  -9  -7   1        4.03       -8.84     13.21 o 
  -8  -7   1       10.45        6.61     12.82 o 
  -7  -7   1        3.75        7.64      8.24 o 
  -6  -7   1        0.77        4.63      6.60 o 
  -5  -7   1        1.46        3.61      5.74 o 
  -4  -7   1      181.52      205.84     16.91 o 
  -3  -7   1      148.04      149.47      8.76 o 
  -2  -7   1      322.13      306.11     12.56 o 
  -1  -7   1       86.47      118.41      8.17 o 
   0  -7   1       43.62       43.12      5.27 o 
   1  -7   1       29.86       27.59      4.31 o 
   2  -7   1        0.77       -0.51      2.61 o 
   3  -7   1       14.31       13.33      4.68 o 
   4  -7   1       25.91       22.28      5.87 o 
   5  -7   1        0.45        2.09      3.81 o 
   6  -7   1       22.02       18.28      5.02 o 
   7  -7   1        0.04        1.20      6.42 o 
   8  -7   1      112.40       83.52     12.12 o 
   9  -7   1        1.40        6.21      9.04 o 
  10  -7   1        1.07       -8.29     14.82 o 
  11  -7   1        0.21        2.26     16.07 o 
  12  -7   1        0.00      -15.32     15.32 o 
  13  -7   1        9.93       -9.04     17.58 o 
 -12  -6   1        0.42       28.14     16.91 o 
 -11  -6   1        0.73       -1.59     14.53 o 
 -10  -6   1        1.88        0.60     13.75 o 
  -9  -6   1       31.44       29.22     13.72 o 
  -8  -6   1       57.06       32.88     13.94 o 
  -7  -6   1      129.32      120.13     19.04 o 
  -6  -6   1      325.69      313.10     13.17 o 
  -5  -6   1       86.11       76.51      7.45 o 
  -4  -6   1       35.12       42.90      6.43 o 
  -3  -6   1        3.13        9.53      3.70 o 
  -2  -6   1      431.81      418.38     10.15 o 
  -1  -6   1       71.50       56.62      4.86 o 
   0  -6   1     1387.08     1534.02     20.44 o 
   1  -6   1      202.78      191.88     10.56 o 
   2  -6   1        2.86        4.48      2.50 o 
   3  -6   1      195.79      194.43      7.09 o 
   4  -6   1       38.34       37.70      4.07 o 
   5  -6   1        2.60        6.17      3.26 o 
   6  -6   1      171.47      170.05      7.63 o 
   7  -6   1        0.56        3.88      4.50 o 
   8  -6   1       46.04       47.84      8.98 o 
   9  -6   1       12.79       22.27      9.17 o 
  10  -6   1        0.01       -2.40     10.97 o 
  11  -6   1        0.58      -10.79     10.79 o 
  12  -6   1        0.07        8.08     12.62 o 
  13  -6   1        0.00        5.82     17.33 o 
  14  -6   1        0.00      -13.56     16.07 o 
 -13  -5   1        5.95       38.68     27.13 o 
 -12  -5   1        1.11       -7.79     21.60 o 
 -11  -5   1        1.84      -11.15     13.13 o 
 -10  -5   1       32.44       20.50     14.51 o 
  -9  -5   1       20.26        2.45     12.79 o 
  -8  -5   1      160.88      157.55     14.83 o 
  -7  -5   1        1.12        0.22      8.56 o 
  -6  -5   1      127.91      130.86      8.84 o 
  -5  -5   1        1.69        3.08      3.56 o 
  -4  -5   1      326.46      345.61      9.52 o 
  -3  -5   1      112.09       88.44      5.38 o 
  -2  -5   1     3784.87     3795.68     44.83 o 
  -1  -5   1     2734.08     2818.32     31.44 o 
   0  -5   1        8.53        9.42      2.75 o 
   1  -5   1       12.87       15.74      3.44 o 
   2  -5   1        3.31        3.55      2.19 o 
   3  -5   1      682.38      636.43     10.12 o 
   4  -5   1        0.29        0.48      2.70 o 
   5  -5   1      421.88      445.96     10.38 o 
   6  -5   1        5.51        5.10      4.79 o 
   7  -5   1        4.15       -0.59      3.77 o 
   8  -5   1       16.71       16.91      6.16 o 
   9  -5   1       28.05       24.13      8.80 o 
  10  -5   1        1.14        3.15     10.08 o 
  11  -5   1        0.05        2.76     11.94 o 
  12  -5   1        2.46        1.44     11.57 o 
  13  -5   1        0.05        1.90     13.55 o 
  14  -5   1        0.39       -8.68     14.41 o 
 -13  -4   1        2.71      -17.08     21.85 o 
 -12  -4   1        0.00        3.77     19.84 o 
 -11  -4   1       19.99       13.89     14.71 o 
 -10  -4   1       47.07       28.26     13.66 o 
  -9  -4   1       28.34       34.53     19.84 o 
  -8  -4   1      346.67      365.13     15.06 o 
  -7  -4   1       37.90       38.99      6.87 o 
  -6  -4   1       36.59       38.92      4.67 o 
  -5  -4   1      120.00      118.40      5.69 o 
  -4  -4   1      221.98      247.73      7.44 o 
  -3  -4   1      990.63      988.58     12.88 o 
  -2  -4   1      609.25      584.30     10.39 o 
  -1  -4   1       43.29       41.07      3.82 o 
   0  -4   1     1044.42     1019.96     14.90 o 
   1  -4   1        0.63        0.96      2.80 o 
   2  -4   1        7.59       11.89      2.82 o 
   3  -4   1      299.67      295.08      6.41 o 
   4  -4   1      110.26      121.86      8.24 o 
   5  -4   1       44.20       49.06      6.34 o 
   6  -4   1       39.06       34.53      4.24 o 
   7  -4   1        0.40        4.57      3.73 o 
   8  -4   1        0.20        1.25      4.61 o 
   9  -4   1        0.58        1.81     23.11 o 
  10  -4   1       18.43       10.94      9.51 o 
  11  -4   1        0.43       -7.39     10.55 o 
  12  -4   1        0.02       -3.48     12.05 o 
  13  -4   1        0.10        8.74     13.51 o 
  14  -4   1        0.23      -12.83     12.83 o 
 -14  -3   1        0.65        3.01     23.11 o 
 -13  -3   1        4.21       36.42     23.86 o 
 -12  -3   1       19.63       15.07     20.60 o 
 -11  -3   1       94.82       95.10     13.56 o 
 -10  -3   1        6.44        3.32      9.38 o 
  -9  -3   1      192.25      222.23     16.51 o 
  -8  -3   1      105.18       99.85      9.16 o 
  -7  -3   1        9.51       15.21      4.61 o 
  -6  -3   1        0.71        3.86      3.20 o 
  -5  -3   1      137.41      125.74      5.42 o 
  -4  -3   1       75.82       80.48      4.41 o 
  -3  -3   1       38.96       34.44      3.37 o 
  -2  -3   1       26.76       21.83      3.00 o 
  -1  -3   1     4602.11     4337.73     43.07 o 
   0  -3   1     7232.69     6969.18     72.11 o 
   1  -3   1       47.62       54.71      5.28 o 
   2  -3   1     1734.97     1566.12     21.12 o 
   3  -3   1      281.95      263.22      5.39 o 
   4  -3   1      521.72      497.28      7.99 o 
   5  -3   1       64.06       66.21      3.80 o 
   6  -3   1      183.21      175.48      6.57 o 
   7  -3   1        1.04        2.16      3.25 o 
   8  -3   1       79.13       65.51      5.66 o 
   9  -3   1      353.54      361.50     17.88 o 
  10  -3   1      252.02      222.90     20.35 o 
  11  -3   1        1.00        7.86     10.61 o 
  12  -3   1        8.66        3.36     12.50 o 
  13  -3   1        0.04       -9.57     22.35 o 
  14  -3   1        0.26       11.23     17.20 o 
 -14  -2   1        0.00      -19.09     19.09 o 
 -13  -2   1        0.41       -9.60     13.19 o 
 -12  -2   1        1.14        1.17     12.65 o 
 -11  -2   1        0.01       -3.56     11.10 o 
 -10  -2   1        3.55       -2.13      8.06 o 
  -9  -2   1        6.77       -4.90      7.70 o 
  -8  -2   1        4.62        3.99      4.83 o 
  -7  -2   1        1.08        4.76      4.08 o 
  -6  -2   1      135.91      156.04     10.15 o 
  -5  -2   1     1235.01     1222.62     14.65 o 
  -4  -2   1      377.85      392.48      6.65 o 
  -3  -2   1      336.59      315.07      6.97 o 
  -2  -2   1     4734.15     4449.34     43.80 o 
  -1  -2   1     4251.79     4215.88     44.55 o 
   0  -2   1      158.93      168.61      6.30 o 
   1  -2   1     4445.05     4270.23     50.31 o 
   2  -2   1       55.83       42.11      2.96 o 
   3  -2   1      107.75      138.49      5.18 o 
   4  -2   1        0.01       -0.90      2.01 o 
   5  -2   1        5.30        2.57      2.67 o 
   6  -2   1       34.14       36.16      3.86 o 
   7  -2   1       99.15       93.07      5.42 o 
   8  -2   1      274.18      291.33     10.11 o 
   9  -2   1      304.25      294.45     13.53 o 
  10  -2   1        7.52       25.71      8.75 o 
  11  -2   1       25.74       11.28     11.58 o 
  12  -2   1        0.28      -12.19     12.19 o 
  13  -2   1        0.02       10.03     16.95 o 
  14  -2   1        0.58        5.07     23.36 o 
 -14  -1   1        1.11        4.94     18.33 o 
 -13  -1   1       10.31        9.60     14.07 o 
 -12  -1   1        1.96       -6.50     10.73 o 
 -11  -1   1        0.16       14.37     12.22 o 
 -10  -1   1        1.21       -3.65     11.40 o 
  -9  -1   1       13.68       -6.02      7.95 o 
  -8  -1   1       32.06       30.60      6.23 o 
  -7  -1   1       41.03       49.59      4.36 o 
  -6  -1   1     1023.44     1009.49     13.33 o 
  -5  -1   1      544.43      568.21      8.79 o 
  -4  -1   1      634.06      610.99      8.56 o 
  -3  -1   1      232.56      227.91      6.76 o 
  -2  -1   1     1424.40     1282.63     18.68 o 
  -1  -1   1      133.39      137.65     10.07 o 
   0  -1   1      334.95      331.24     13.55 o 
   1  -1   1      220.08      198.62      5.95 o 
   2  -1   1    26228.57    32154.88    272.66 o 
   3  -1   1     1674.15     1582.64     16.24 o 
   4  -1   1       79.63       88.15      5.35 o 
   5  -1   1       53.90       50.83      3.25 o 
   6  -1   1       50.59       54.59      4.45 o 
   7  -1   1       84.71       84.19      6.30 o 
   8  -1   1       40.18       35.24      5.09 o 
   9  -1   1       13.15       14.80      7.29 o 
  10  -1   1        7.14        0.97      8.15 o 
  11  -1   1        1.89        1.22      8.09 o 
  12  -1   1        1.43       12.30     13.31 o 
  13  -1   1        0.08        5.75     13.48 o 
  14  -1   1        0.13        6.49     15.32 o 
 -14   0   1        0.08        6.26     13.98 o 
 -13   0   1        9.89       -7.57     29.76 o 
 -12   0   1        0.52        8.82     12.14 o 
 -11   0   1        0.13       10.50     10.82 o 
 -10   0   1        8.48        7.63     10.74 o 
  -9   0   1        1.83       -0.03      7.85 o 
  -8   0   1        6.89        8.96      4.87 o 
  -7   0   1        4.64        6.93      3.27 o 
  -6   0   1      307.74      321.36      7.61 o 
  -5   0   1       27.04       25.69      2.90 o 
  -4   0   1      281.94      274.57      5.60 o 
  -3   0   1      251.90      210.33      9.19 o 
  -2   0   1      946.92      935.37     14.16 o 
  -1   0   1      513.89      495.50     13.03 o 
   0   0   1      346.74      338.18      5.63 o 
   1   0   1      710.25      695.36     11.90 o 
   2   0   1     2756.58     2503.47     26.08 o 
   3   0   1      473.89      375.91      6.51 o 
   4   0   1       48.15       43.95      3.08 o 
   5   0   1       48.01       43.78      4.23 o 
   6   0   1        0.41       -1.74      3.06 o 
   7   0   1      153.07      153.24     11.86 o 
   8   0   1        2.11       -3.92      3.92 o 
   9   0   1        5.01        4.31      9.11 o 
  10   0   1       16.12       22.01      9.02 o 
  11   0   1        5.56       -1.47      9.32 o 
  12   0   1        1.61      -11.36     11.36 o 
  13   0   1        0.11       -0.05     16.07 o 
  14   0   1        0.20       -5.77     15.68 o 
 -14   1   1        4.06       -6.33     15.00 o 
 -13   1   1        1.15       -3.22     12.34 o 
 -12   1   1        1.03       -8.30     10.94 o 
 -11   1   1        0.87        3.11     11.55 o 
 -10   1   1        0.17       11.89     10.38 o 
  -9   1   1       12.77        8.01      7.24 o 
  -8   1   1        0.77        0.62      4.49 o 
  -7   1   1      216.43      232.55      7.27 o 
  -6   1   1      816.01      834.87     11.54 o 
  -5   1   1       63.28       80.80      4.51 o 
  -4   1   1      174.07      156.66      4.90 o 
  -3   1   1     2249.51     2050.95     20.94 o 
  -2   1   1     1705.92     1615.34     19.24 o 
  -1   1   1     4065.07     3922.02     42.24 o 
   0   1   1        0.36        3.59      3.75 o 
   1   1   1      196.12      192.11      7.93 o 
   2   1   1     1142.33      980.83     14.45 o 
   3   1   1      899.87      793.69     15.83 o 
   4   1   1      159.62      169.00      5.80 o 
   5   1   1       56.22       59.43      4.53 o 
   6   1   1      415.45      439.07      9.86 o 
   7   1   1        2.79       -3.04      3.61 o 
   8   1   1       48.82       67.53     11.25 o 
   9   1   1       11.57       20.71     10.33 o 
  10   1   1        0.01        3.72      8.63 o 
  11   1   1       65.45       72.49     12.01 o 
  12   1   1        0.26       17.04     10.11 o 
  13   1   1        6.40       -7.90     13.87 o 
  14   1   1        1.40        7.34     16.23 o 
 -14   2   1        2.04       -0.98     14.66 o 
 -13   2   1        0.03       -6.31     14.32 o 
 -12   2   1        2.50       17.86     11.99 o 
 -11   2   1       14.44       -1.77     10.56 o 
 -10   2   1        0.01        4.07      9.93 o 
  -9   2   1      175.53      156.18     44.61 o 
  -8   2   1      161.04      161.03      9.53 o 
  -7   2   1       17.17       15.21      3.40 o 
  -6   2   1      191.16      203.70      7.55 o 
  -5   2   1      936.95      880.78     11.51 o 
  -4   2   1       17.25       16.39      2.19 o 
  -3   2   1      867.50      878.46     12.05 o 
  -2   2   1     2408.55     2259.23     27.14 o 
  -1   2   1     3091.91     2757.51     35.00 o 
   0   2   1     1644.38     1653.51     26.04 o 
   1   2   1      293.55      296.41      8.48 o 
   2   2   1       44.47       38.38      4.64 o 
   3   2   1     1396.51     1321.81     17.22 o 
   4   2   1      722.75      722.44     13.43 o 
   5   2   1      227.17      237.81      8.13 o 
   6   2   1        0.21        2.01      3.19 o 
   7   2   1       35.16       25.37      4.76 o 
   8   2   1       19.29       17.93      6.02 o 
   9   2   1       24.90       29.72      9.60 o 
  10   2   1        1.64       -3.32     18.36 o 
  11   2   1        0.00       10.72     10.35 o 
  12   2   1      116.12      139.09     16.23 o 
  13   2   1       28.52       34.40     16.45 o 
  14   2   1        0.07      -23.61     23.61 o 
 -14   3   1        0.71       16.72     15.93 o 
 -13   3   1        0.02       -6.94     12.12 o 
 -12   3   1        0.10       -2.16     11.84 o 
 -11   3   1       37.60       35.42     13.32 o 
 -10   3   1      152.50      135.41     16.66 o 
  -9   3   1      194.57      166.50     14.25 o 
  -8   3   1       36.49       42.30      8.81 o 
  -7   3   1        8.50        5.29      3.07 o 
  -6   3   1      132.77      133.96      6.16 o 
  -5   3   1       53.95       41.87      3.51 o 
  -4   3   1     1048.60      991.48     13.29 o 
  -3   3   1      552.78      529.79      9.60 o 
  -2   3   1     1016.35      898.99     12.33 o 
  -1   3   1      832.79      786.77     12.78 o 
   0   3   1      101.58      108.64      6.01 o 
   1   3   1       94.10       85.45      5.86 o 
   2   3   1     1754.34     1650.57     29.13 o 
   3   3   1      106.00      137.21      5.68 o 
   4   3   1      602.35      609.80     11.04 o 
   5   3   1       26.42       26.22      4.98 o 
   6   3   1       43.36       47.85      4.91 o 
   7   3   1        2.40       -0.32      5.22 o 
   8   3   1       16.02       18.20     10.34 o 
   9   3   1        3.10       -6.73      8.22 o 
  10   3   1       62.07       40.62     10.83 o 
  11   3   1       70.21       80.73     13.71 o 
  12   3   1       11.94       22.71     17.96 o 
  13   3   1        0.01       -2.26     22.60 o 
 -14   4   1        0.03       -0.39     14.38 o 
 -13   4   1        2.86      -15.14     17.71 o 
 -12   4   1        3.53        7.47     13.31 o 
 -11   4   1        0.22       13.62     11.99 o 
 -10   4   1        1.92       14.00      8.16 o 
  -9   4   1       14.19       11.95      7.46 o 
  -8   4   1        0.02       -2.40      5.73 o 
  -7   4   1        0.55        4.47      5.10 o 
  -6   4   1       38.47       35.07      4.20 o 
  -5   4   1      241.26      240.29      9.18 o 
  -4   4   1      112.92      130.69      5.54 o 
  -3   4   1        7.32        2.00      2.59 o 
  -2   4   1       22.65       22.49      3.41 o 
  -1   4   1      233.68      250.33      8.07 o 
   0   4   1       29.49       37.94      4.35 o 
   1   4   1      375.09      386.33     11.10 o 
   2   4   1        2.34       -0.96      3.29 o 
   3   4   1       28.84       39.92      4.80 o 
   4   4   1     2842.61     3056.34     30.46 o 
   5   4   1        1.82       -0.63      3.43 o 
   6   4   1        1.09       -4.07      4.38 o 
   7   4   1       73.38       66.67      7.70 o 
   8   4   1       42.42       20.81      9.74 o 
   9   4   1      162.47      148.27     14.74 o 
  10   4   1       26.52        6.49     23.74 o 
  11   4   1        1.67       -5.90     13.64 o 
  12   4   1        1.08       -5.61     14.48 o 
  13   4   1        4.64       -7.62     21.60 o 
 -14   5   1        0.05        8.95     16.11 o 
 -13   5   1        2.88       27.15     16.95 o 
 -12   5   1        0.18        3.30     11.94 o 
 -11   5   1        4.71        9.06     10.30 o 
 -10   5   1        4.27        8.57      8.31 o 
  -9   5   1        0.77       11.43      8.09 o 
  -8   5   1        1.48       -1.99      6.09 o 
  -7   5   1        0.67       -1.27      5.43 o 
  -6   5   1       88.77       80.63      5.98 o 
  -5   5   1      456.34      467.63      9.05 o 
  -4   5   1        7.03        4.42      2.54 o 
  -3   5   1       37.32       44.27      4.42 o 
  -2   5   1       37.80       39.84      4.27 o 
  -1   5   1      111.09      119.38      7.87 o 
   0   5   1      328.41      333.39      8.99 o 
   1   5   1     2173.65     2274.38     31.98 o 
   2   5   1      133.69      143.54      7.78 o 
   3   5   1        3.34       12.51      3.29 o 
   4   5   1       46.94       42.37      4.92 o 
   5   5   1       97.79      115.51      8.55 o 
   6   5   1        0.19        2.10      5.59 o 
   7   5   1       34.81       15.30     12.73 o 
   8   5   1        8.99       -3.19     13.23 o 
   9   5   1        8.93       10.41     12.91 o 
  10   5   1       19.73       13.48     13.37 o 
  11   5   1        2.32       17.99     14.29 o 
  12   5   1        0.69       14.25     16.39 o 
  13   5   1        9.86        8.28     18.84 o 
 -14   6   1        2.73       -0.01     13.66 o 
 -13   6   1        0.54       -9.59     24.87 o 
 -12   6   1       23.71       55.82     16.95 o 
 -11   6   1        0.29       -5.66     11.80 o 
 -10   6   1        0.68       -8.74      8.74 o 
  -9   6   1       14.77        4.71      8.27 o 
  -8   6   1       10.43        1.30      6.71 o 
  -7   6   1        4.93       -0.67      5.73 o 
  -6   6   1        0.10       -3.28      3.34 o 
  -5   6   1      341.03      360.95     12.14 o 
  -4   6   1        0.36        4.52      3.35 o 
  -3   6   1        5.41        4.72      4.52 o 
  -2   6   1      362.69      357.40      8.94 o 
  -1   6   1      167.45      173.82     10.08 o 
   0   6   1      642.65      662.35     10.89 o 
   1   6   1       25.74       28.30      3.42 o 
   2   6   1      166.27      179.63      7.98 o 
   3   6   1       23.84       22.95      4.68 o 
   4   6   1       94.65      100.42      9.77 o 
   5   6   1        1.80        8.45      8.27 o 
   6   6   1      520.12      514.33     19.01 o 
   7   6   1        2.37        8.29      7.85 o 
   8   6   1       36.33       26.00     13.65 o 
   9   6   1        0.25       17.87     14.30 o 
  10   6   1        2.02        8.80     14.28 o 
  11   6   1        6.59       30.42     17.02 o 
  12   6   1        0.23       -4.38     16.51 o 
 -13   7   1       24.52       -0.50     19.59 o 
 -12   7   1        6.37       -0.75     17.33 o 
 -11   7   1        0.85       12.31     16.83 o 
 -10   7   1        3.58        0.27     15.82 o 
  -9   7   1        8.19      -10.57     10.57 o 
  -8   7   1       32.24       27.01      8.58 o 
  -7   7   1        2.96       -7.30      7.30 o 
  -6   7   1        7.09        7.80      7.54 o 
  -5   7   1        0.08       -1.60      3.79 o 
  -4   7   1        7.43        2.87      4.07 o 
  -3   7   1      196.09      208.27      8.04 o 
  -2   7   1      144.61      163.42      7.90 o 
  -1   7   1       46.85       59.85      5.50 o 
   0   7   1      204.94      231.97      8.18 o 
   1   7   1      166.30      171.35      9.39 o 
   2   7   1       31.48       27.61      5.81 o 
   3   7   1        7.31        5.24      5.49 o 
   4   7   1        4.08        2.04      6.59 o 
   5   7   1       70.71       83.37     13.20 o 
   6   7   1       61.08       63.14     14.57 o 
   7   7   1       10.21       30.48      9.54 o 
   8   7   1        0.92       19.77     14.36 o 
   9   7   1        0.16       -6.95     13.69 o 
  10   7   1        8.17        9.25     18.34 o 
  11   7   1        0.43        8.44     15.58 o 
  12   7   1        0.30       14.07     25.87 o 
 -13   8   1        3.66       27.13     22.10 o 
 -12   8   1        0.08      -18.59     18.59 o 
 -11   8   1        0.03       -1.51     18.59 o 
 -10   8   1        0.43        6.78     19.09 o 
  -9   8   1        2.89        0.58      9.99 o 
  -8   8   1       17.35       13.22      9.23 o 
  -7   8   1       20.34       16.13      8.38 o 
  -6   8   1        0.74       -7.34      7.34 o 
  -5   8   1        0.86        5.87      6.06 o 
  -4   8   1       58.13       58.03      7.02 o 
  -3   8   1      204.85      227.07      9.97 o 
  -2   8   1      107.59      135.92     10.69 o 
  -1   8   1       20.60       34.71      7.83 o 
   0   8   1        0.44       -6.48      6.48 o 
   1   8   1       39.67       43.07      8.23 o 
   2   8   1        3.37       -0.48      7.12 o 
   3   8   1       32.02       43.21     10.48 o 
   4   8   1       26.15       23.25      9.26 o 
   5   8   1       14.59       12.33      9.46 o 
   6   8   1      172.88      172.28     15.45 o 
   7   8   1        1.54        0.56     22.35 o 
   8   8   1        0.03       -0.56     27.00 o 
   9   8   1        0.06       -2.28     14.12 o 
  10   8   1        0.23        7.51     15.91 o 
  11   8   1        0.05        8.96     17.72 o 
 -12   9   1        1.25       -6.28     22.10 o 
 -11   9   1        2.46       -2.76     18.84 o 
 -10   9   1        0.02        0.00     19.34 o 
  -9   9   1        2.27       13.52     14.14 o 
  -8   9   1        5.22       -2.26     12.76 o 
  -7   9   1        8.83        6.52      9.57 o 
  -6   9   1        0.75       -1.70      8.66 o 
  -5   9   1       12.79        2.29      8.50 o 
  -4   9   1       17.58       23.46      8.88 o 
  -3   9   1      140.53      142.51     12.07 o 
  -2   9   1      237.82      272.38     18.95 o 
  -1   9   1      110.12      110.40     14.09 o 
   0   9   1       82.26       73.10     12.70 o 
   1   9   1        8.31        8.18     12.41 o 
   2   9   1       48.78       38.90     12.29 o 
   3   9   1       36.56       42.94     14.09 o 
   4   9   1       50.66       55.99     13.14 o 
   5   9   1       87.80       55.79     22.61 o 
   6   9   1        0.64       -2.41     13.81 o 
   7   9   1        4.19       15.82     23.86 o 
   8   9   1        7.10       -2.51     21.10 o 
   9   9   1        9.38       49.73     25.87 o 
  10   9   1        0.41       25.87     28.63 o 
 -11  10   1        0.11        0.25     22.35 o 
 -10  10   1        0.10       20.34     19.84 o 
  -9  10   1        0.51       13.89     11.87 o 
  -8  10   1        0.86        5.15     14.71 o 
  -7  10   1        4.88       12.52     11.10 o 
  -6  10   1        0.64       -8.33      8.33 o 
  -5  10   1       80.82       76.15     17.01 o 
  -4  10   1      145.75      114.51     16.92 o 
  -3  10   1      540.78      544.06     25.20 o 
  -2  10   1      158.75      172.94     25.42 o 
  -1  10   1        0.91       -9.47      9.47 o 
   0  10   1        6.31        8.42     10.92 o 
   1  10   1      117.02      108.01     21.86 o 
   2  10   1        2.60        3.66      9.73 o 
   3  10   1      114.37       91.55     14.62 o 
   4  10   1        0.01       -3.38     10.06 o 
   5  10   1        2.21        7.62     11.82 o 
   6  10   1        0.05        8.95     14.00 o 
   7  10   1        1.23       27.38     25.12 o 
   8  10   1        2.21        3.77     25.37 o 
   9  10   1        6.94        6.28     25.62 o 
 -11  11   1        0.50      -24.61     24.61 o 
 -10  11   1       12.81       23.36     25.87 o 
  -9  11   1        0.38        7.24     14.29 o 
  -8  11   1        7.94       21.28     16.38 o 
  -7  11   1        2.95       -9.44     14.12 o 
  -6  11   1        1.80       -2.68     16.33 o 
  -5  11   1        7.67       10.18     15.51 o 
  -4  11   1        0.91        0.91     16.20 o 
  -3  11   1       49.33       72.33     12.90 o 
  -2  11   1        0.21       -1.43      9.98 o 
  -1  11   1        8.51      -10.40     10.40 o 
   0  11   1       45.50       76.58     35.75 o 
   1  11   1       11.38       -5.25     10.33 o 
   2  11   1        3.63       16.68     12.23 o 
   3  11   1        0.79        5.34     11.22 o 
   4  11   1        3.68      -12.09     12.09 o 
   5  11   1        7.32       -2.78     11.48 o 
   6  11   1        2.35       24.20     18.94 o 
   7  11   1        2.09        1.49     19.70 o 
   8  11   1        0.13        6.78     28.38 o 
  -9  12   1        2.79       -9.27     17.01 o 
  -8  12   1        0.61       -0.97     17.97 o 
  -7  12   1        9.02       18.13     27.25 o 
  -6  12   1        0.01       -5.27     15.98 o 
  -5  12   1       10.31       12.84     15.07 o 
  -4  12   1        0.00      -14.37     14.37 o 
  -3  12   1        3.31       19.63     12.06 o 
  -2  12   1        0.01       -9.94     13.83 o 
  -1  12   1       27.52       11.59     17.06 o 
   0  12   1        6.61       24.42     13.55 o 
   1  12   1       34.17       28.51     14.14 o 
   2  12   1        1.92        9.59     12.49 o 
   3  12   1        4.83       13.70     13.16 o 
   4  12   1        2.77       10.45     13.35 o 
   5  12   1       14.83       12.97     13.66 o 
   6  12   1        0.00       60.13     24.52 o 
   7  12   1       15.60       52.01     24.96 o 
  -8  13   1        1.08        4.80     19.50 o 
  -7  13   1        0.06       15.56     19.28 o 
  -6  13   1        1.76        5.36     18.58 o 
  -5  13   1        0.56      -16.20     16.20 o 
  -4  13   1        4.29        9.63     17.34 o 
  -3  13   1        1.67      -10.60     26.75 o 
  -2  13   1        0.41      -12.69     12.69 o 
  -1  13   1        0.03      -10.83     13.58 o 
   0  13   1        3.61        7.43     13.62 o 
   1  13   1        5.16        4.89     13.13 o 
   2  13   1        0.04       -1.25     12.49 o 
   3  13   1        5.24       26.58     15.21 o 
   4  13   1        1.19      -27.63     29.72 o 
   5  13   1        3.35       10.91     15.43 o 
  -7  14   1        4.80       11.80     23.86 o 
  -6  14   1        2.14      -18.26     18.26 o 
  -5  14   1        3.37        5.15     18.18 o 
  -4  14   1        7.91       -2.94     14.94 o 
  -3  14   1        4.60      -12.27     20.72 o 
  -2  14   1        5.11        4.46     15.68 o 
  -1  14   1        0.83        6.22     15.10 o 
   0  14   1        5.46       10.23     15.13 o 
   1  14   1        3.68        1.52     16.63 o 
   2  14   1        1.40        1.53     22.97 o 
   3  14   1        0.42        6.92     17.02 o 
  -1  15   1        6.21        0.75     30.64 o 
   0  15   1        9.65       34.66     32.40 o 
  -2 -15   2        1.86        1.87     17.20 o 
  -1 -15   2        0.02       -5.91     15.54 o 
   0 -15   2        1.99       -5.83     14.68 o 
   1 -15   2        1.19       11.20     15.63 o 
   2 -15   2        7.69       -1.70     15.58 o 
   3 -15   2        5.32      -10.69     14.90 o 
   4 -15   2        2.86       -2.05     16.93 o 
   5 -15   2        0.27      -38.18     38.18 o 
  -5 -14   2       13.73        7.28     26.62 o 
  -4 -14   2        1.29       35.98     27.63 o 
  -3 -14   2        0.02        2.14     13.58 o 
  -2 -14   2        0.06        9.45     17.62 o 
  -1 -14   2        0.34        1.14     13.19 o 
   0 -14   2        2.07      -12.51     12.51 o 
   1 -14   2        2.70       -6.37     11.71 o 
   2 -14   2        2.58      -13.69     14.00 o 
   3 -14   2        5.23       16.95     14.59 o 
   4 -14   2        0.43       -0.74     13.68 o 
   5 -14   2        8.53        3.75     16.35 o 
   6 -14   2        0.95        1.63     18.70 o 
   7 -14   2        0.07      -10.05     20.60 o 
  -6 -13   2        0.68       18.33     27.38 o 
  -5 -13   2        1.83      -21.60     21.60 o 
  -4 -13   2        0.25       16.53     15.45 o 
  -3 -13   2        4.12        2.27     14.43 o 
  -2 -13   2        0.22       -4.66     12.45 o 
  -1 -13   2        1.94        5.27     12.56 o 
   0 -13   2        1.32       -1.35     10.35 o 
   1 -13   2        0.33        0.99     11.61 o 
   2 -13   2        0.37       -3.39     11.26 o 
   3 -13   2        1.86      -11.79     11.79 o 
   4 -13   2       12.73       15.15     13.13 o 
   5 -13   2        0.02      -11.57     11.57 o 
   6 -13   2        8.82       -7.64     15.51 o 
   7 -13   2        0.51      -15.33     15.33 o 
   8 -13   2        1.02      -12.31     24.11 o 
   9 -13   2        1.36      -10.80     21.10 o 
  -8 -12   2        3.19       -9.04     28.13 o 
  -7 -12   2        7.34       -8.54     27.88 o 
  -6 -12   2        5.81       48.73     29.14 o 
  -5 -12   2       21.30       41.70     24.87 o 
  -4 -12   2        3.72        2.07     12.77 o 
  -3 -12   2       16.80       11.78     11.14 o 
  -2 -12   2        0.44        2.38      9.03 o 
  -1 -12   2       16.71       17.80      9.34 o 
   0 -12   2       20.13       16.19      9.42 o 
   1 -12   2        0.79        1.34      8.55 o 
   2 -12   2       16.91       -2.40      8.76 o 
   3 -12   2       10.14        1.16      9.10 o 
   4 -12   2        0.09       -8.80      8.80 o 
   5 -12   2      115.10       96.19     22.02 o 
   6 -12   2       81.25       68.03     15.40 o 
   7 -12   2        4.29      -13.79     13.79 o 
   8 -12   2        5.04       -0.75     21.35 o 
   9 -12   2        1.21      -11.05     20.60 o 
  10 -12   2        0.01       10.30     26.62 o 
  -9 -11   2        0.72       43.95     31.65 o 
  -8 -11   2       18.18       21.35     30.89 o 
  -7 -11   2        0.09        2.51     24.11 o 
  -6 -11   2        0.82      -18.08     20.60 o 
  -5 -11   2        4.25       -5.53     12.22 o 
  -4 -11   2        9.81       16.65     11.56 o 
  -3 -11   2       23.06       33.52     11.27 o 
  -2 -11   2      294.79      277.91     19.33 o 
  -1 -11   2       16.15       15.60      8.35 o 
   0 -11   2       10.83        0.12      8.01 o 
   1 -11   2        4.94        7.85      8.47 o 
   2 -11   2       19.84       18.26      8.75 o 
   3 -11   2        1.02       -8.00      8.00 o 
   4 -11   2       15.11       18.19      9.00 o 
   5 -11   2       42.51       33.32     10.14 o 
   6 -11   2       15.08       -4.02     10.82 o 
   7 -11   2        9.08       19.22     14.89 o 
   8 -11   2        0.01       -9.54     17.08 o 
   9 -11   2        1.76       -5.63     22.35 o 
  10 -11   2        0.00       21.74     18.46 o 
  11 -11   2        0.08        8.79     23.86 o 
 -10 -10   2        4.69       -8.54     29.64 o 
  -9 -10   2        0.01       -6.28     26.37 o 
  -8 -10   2        2.03      -19.84     19.84 o 
  -7 -10   2       25.65       33.16     22.86 o 
  -6 -10   2       48.76       36.49     17.33 o 
  -5 -10   2        3.92      -11.96     11.96 o 
  -4 -10   2        4.96        0.34      9.41 o 
  -3 -10   2      191.79      141.53     20.44 o 
  -2 -10   2        8.58       -5.62     10.32 o 
  -1 -10   2       38.75       35.53      9.25 o 
   0 -10   2        2.40        1.81      7.55 o 
   1 -10   2       80.14       98.60     11.14 o 
   2 -10   2       31.67       18.23     17.90 o 
   3 -10   2      133.48      125.63     12.73 o 
   4 -10   2        0.78        9.13      7.03 o 
   5 -10   2        0.22        2.76      9.07 o 
   6 -10   2       18.66        6.35      9.41 o 
   7 -10   2       13.97       13.64      9.50 o 
   8 -10   2        0.02      -12.86     20.91 o 
   9 -10   2        0.00       -6.34     15.07 o 
  10 -10   2        0.25      -14.58     14.58 o 
  11 -10   2        0.84       -8.04     19.84 o 
  12 -10   2        0.36       25.62     23.61 o 
 -11  -9   2       26.12       31.65     30.39 o 
 -10  -9   2        7.92      -17.83     25.87 o 
  -9  -9   2        1.45      -19.84     20.85 o 
  -8  -9   2        0.30       55.51     28.88 o 
  -7  -9   2        1.57      -11.03     12.41 o 
  -6  -9   2        1.59        3.74     12.14 o 
  -5  -9   2        0.01        5.76      8.99 o 
  -4  -9   2       76.09       79.67     11.59 o 
  -3  -9   2       14.25        4.90      8.49 o 
  -2  -9   2        5.04       -5.16      8.61 o 
  -1  -9   2       14.35       14.07      9.53 o 
   0  -9   2       42.31       47.94     12.31 o 
   1  -9   2        7.11        0.82      6.59 o 
   2  -9   2      116.90      134.85     11.33 o 
   3  -9   2      159.70      165.61     12.77 o 
   4  -9   2       10.27        0.05     11.06 o 
   5  -9   2        0.58       -6.30      6.30 o 
   6  -9   2        8.63        5.31      7.33 o 
   7  -9   2        0.23       -3.10      7.55 o 
   8  -9   2        0.02       -8.89      8.89 o 
   9  -9   2        0.00        2.21     12.27 o 
  10  -9   2        2.36       -2.08     19.47 o 
  11  -9   2        0.36       -5.53     17.58 o 
  12  -9   2        0.12      -16.58     20.60 o 
 -11  -8   2        8.91       18.79     33.78 o 
 -10  -8   2        2.84       25.27     31.65 o 
  -9  -8   2        1.34       -8.48     14.06 o 
  -8  -8   2        0.03      -12.72     12.84 o 
  -7  -8   2       48.27       71.68     12.60 o 
  -6  -8   2       10.27       19.34     11.08 o 
  -5  -8   2        1.25        2.85      8.26 o 
  -4  -8   2        0.23        2.35      7.73 o 
  -3  -8   2      111.76      121.71     14.37 o 
  -2  -8   2      210.43      193.61     13.56 o 
  -1  -8   2        2.24        7.11      6.69 o 
   0  -8   2       28.24       31.59      7.41 o 
   1  -8   2      221.07      234.80     14.23 o 
   2  -8   2       62.03       53.18      7.94 o 
   3  -8   2        1.51       -1.65      6.60 o 
   4  -8   2       42.07       31.94      7.63 o 
   5  -8   2        0.76        9.61      7.06 o 
   6  -8   2       23.48       21.81      7.94 o 
   7  -8   2       70.83       76.58      9.49 o 
   8  -8   2        5.05        0.04      7.37 o 
   9  -8   2       26.50       24.11     12.96 o 
  10  -8   2       13.92       12.00     27.63 o 
  11  -8   2        2.04       -7.53     16.07 o 
  12  -8   2        0.12      -15.32     15.32 o 
  13  -8   2        0.22      -10.05     19.59 o 
 -12  -7   2        2.93       56.51     26.87 o 
 -11  -7   2        0.05       -5.26     21.10 o 
 -10  -7   2        0.07       -2.73     21.35 o 
  -9  -7   2       11.79       21.87     17.33 o 
  -8  -7   2        9.25        4.57     12.12 o 
  -7  -7   2       12.72        9.54      7.59 o 
  -6  -7   2      410.33      413.51     23.60 o 
  -5  -7   2      838.06      803.81     17.54 o 
  -4  -7   2      201.72      200.64     10.21 o 
  -3  -7   2      121.06      118.02      8.46 o 
  -2  -7   2      218.76      238.06     11.32 o 
  -1  -7   2       22.58       27.25      4.90 o 
   0  -7   2       51.88       63.00      6.16 o 
   1  -7   2      127.59      133.00      8.10 o 
   2  -7   2       28.09       33.96      4.84 o 
   3  -7   2       72.93       74.14      5.89 o 
   4  -7   2        8.35        0.52      3.98 o 
   5  -7   2       28.97       22.54      4.93 o 
   6  -7   2       43.06       48.03      9.64 o 
   7  -7   2        0.45        0.83      6.89 o 
   8  -7   2      138.25      139.39     13.55 o 
   9  -7   2       22.26       27.39     18.71 o 
  10  -7   2        2.64      -10.08     10.08 o 
  11  -7   2        4.58        4.27     16.07 o 
  12  -7   2        0.05       -7.79     17.08 o 
  13  -7   2        5.98       -5.02     18.08 o 
 -12  -6   2        0.23      -20.60     20.60 o 
 -11  -6   2        0.58       -4.24     13.58 o 
 -10  -6   2        0.00        6.67     13.47 o 
  -9  -6   2        4.14       -1.82     17.08 o 
  -8  -6   2       24.49       46.51     11.59 o 
  -7  -6   2      250.98      268.11     16.44 o 
  -6  -6   2      171.61      144.41     11.50 o 
  -5  -6   2      181.82      190.32     10.05 o 
  -4  -6   2        8.91       10.78      4.46 o 
  -3  -6   2      455.71      472.44     10.02 o 
  -2  -6   2      228.70      268.31      8.94 o 
  -1  -6   2      587.54      609.08     13.38 o 
   0  -6   2     1805.09     1760.28     25.69 o 
   1  -6   2      116.96      124.07      7.30 o 
   2  -6   2      107.37      122.54      6.78 o 
   3  -6   2       10.29       13.29      3.54 o 
   4  -6   2       42.33       34.42      4.94 o 
   5  -6   2       63.98       71.31      5.06 o 
   6  -6   2       14.95       13.83      4.86 o 
   7  -6   2       19.74       17.51      6.07 o 
   8  -6   2       29.16       30.10     15.18 o 
   9  -6   2        9.44        4.67     11.99 o 
  10  -6   2        7.34       15.53     10.59 o 
  11  -6   2        4.94       -8.74     12.93 o 
  12  -6   2        0.20       10.55     13.77 o 
  13  -6   2        1.96      -10.05     16.58 o 
 -13  -5   2        0.04       -5.02     23.11 o 
 -12  -5   2        0.74       14.57     21.35 o 
 -11  -5   2        0.76        8.04     14.03 o 
 -10  -5   2        2.75        1.79     32.78 o 
  -9  -5   2       79.19       96.54     13.11 o 
  -8  -5   2      619.05      644.68     23.08 o 
  -7  -5   2        0.10        2.13      7.08 o 
  -6  -5   2       93.96       69.96      8.85 o 
  -5  -5   2       70.76       74.98      5.75 o 
  -4  -5   2      186.40      220.58      7.52 o 
  -3  -5   2       25.90       26.85      3.38 o 
  -2  -5   2     1557.60     1529.94     18.49 o 
  -1  -5   2      171.40      176.98      8.02 o 
   0  -5   2       11.93        3.91      3.02 o 
   1  -5   2       82.54       79.27      6.86 o 
   2  -5   2      199.12      196.11      7.46 o 
   3  -5   2      272.39      284.63      7.17 o 
   4  -5   2       62.92       71.84      5.79 o 
   5  -5   2      208.74      194.03      9.14 o 
   6  -5   2       10.27        6.10      3.62 o 
   7  -5   2        7.32        4.48      4.29 o 
   8  -5   2       20.59       16.45      8.48 o 
   9  -5   2        4.13      -15.20     15.20 o 
  10  -5   2        0.12       -8.93      8.93 o 
  11  -5   2       12.74        9.23     20.85 o 
  12  -5   2        0.05       -9.53     16.33 o 
  13  -5   2        2.16        2.80     14.38 o 
  14  -5   2        0.63        3.63     17.25 o 
 -13  -4   2        2.45       -6.03     21.10 o 
 -12  -4   2       10.16       35.92     21.35 o 
 -11  -4   2       41.26       87.67     24.87 o 
 -10  -4   2      115.39      132.39     31.53 o 
  -9  -4   2      390.18      383.54     21.06 o 
  -8  -4   2        0.80       -6.09      7.04 o 
  -7  -4   2      121.85      104.40      7.81 o 
  -6  -4   2      272.87      292.38      9.62 o 
  -5  -4   2      743.13      701.19     11.08 o 
  -4  -4   2       60.97       79.02      4.96 o 
  -3  -4   2      491.23      512.35      8.90 o 
  -2  -4   2     1038.09      997.36     14.21 o 
  -1  -4   2      449.68      418.41      7.99 o 
   0  -4   2        4.51       -0.23      2.49 o 
   1  -4   2      154.97      134.54      7.18 o 
   2  -4   2      211.85      210.40      6.10 o 
   3  -4   2      643.27      673.06     10.84 o 
   4  -4   2     1088.76     1081.62     14.22 o 
   5  -4   2      464.65      476.45      8.35 o 
   6  -4   2      101.68      109.37      5.39 o 
   7  -4   2       79.51       88.58      5.82 o 
   8  -4   2       64.15       60.11      6.16 o 
   9  -4   2        4.67       -6.06      8.82 o 
  10  -4   2        5.06       11.85     17.83 o 
  11  -4   2       27.20       39.49     15.45 o 
  12  -4   2        0.45      -11.88     11.88 o 
  13  -4   2        2.53       -2.20     12.87 o 
  14  -4   2        1.09        2.39     15.44 o 
 -14  -3   2        0.06        8.29     23.36 o 
 -13  -3   2        2.02      -15.07     22.86 o 
 -12  -3   2        0.34      -15.32     17.83 o 
 -11  -3   2       13.46       12.81     17.58 o 
 -10  -3   2       37.23       34.32     10.46 o 
  -9  -3   2       21.24       11.78      7.67 o 
  -8  -3   2       70.73       71.84      7.31 o 
  -7  -3   2        9.29       11.06      7.96 o 
  -6  -3   2      222.03      226.04     11.25 o 
  -5  -3   2       22.53       25.32      3.92 o 
  -4  -3   2      144.65      143.37      7.65 o 
  -3  -3   2       29.51       21.78      3.03 o 
  -2  -3   2     2018.87     1873.46     23.56 o 
  -1  -3   2      716.91      733.01     11.66 o 
   0  -3   2        4.86        1.48      4.27 o 
   1  -3   2      125.15      128.23      5.71 o 
   2  -3   2      850.11      887.72     12.87 o 
   3  -3   2     2144.96     2226.52     25.76 o 
   4  -3   2       37.03       38.37      3.85 o 
   5  -3   2      203.68      210.51      5.97 o 
   6  -3   2      329.03      344.99      8.58 o 
   7  -3   2        9.71        5.81      3.50 o 
   8  -3   2       41.23       37.71      5.59 o 
   9  -3   2       13.30       12.84      7.33 o 
  10  -3   2       46.05       49.05     12.88 o 
  11  -3   2        0.57        0.42     11.22 o 
  12  -3   2        1.28       13.73     20.47 o 
  13  -3   2        0.22      -11.94     11.94 o 
  14  -3   2        0.00        4.89     17.96 o 
 -14  -2   2        5.71       -5.78     22.86 o 
 -13  -2   2        8.90        3.96     14.02 o 
 -12  -2   2       26.12        9.20     15.20 o 
 -11  -2   2        1.08      -10.57     10.57 o 
 -10  -2   2       11.73       35.14     13.94 o 
  -9  -2   2        1.63       -0.67      8.66 o 
  -8  -2   2       56.03       60.84      6.93 o 
  -7  -2   2        4.34        7.82      4.57 o 
  -6  -2   2        0.80        0.09      2.62 o 
  -5  -2   2        0.13       -1.06      2.33 o 
  -4  -2   2       71.66       69.19      4.99 o 
  -3  -2   2      143.39      132.87      6.55 o 
  -2  -2   2      263.29      260.48      7.87 o 
  -1  -2   2      310.10      329.68      9.41 o 
   0  -2   2     1003.72      872.27     13.76 o 
   1  -2   2      780.25      710.33     11.51 o 
   2  -2   2    20746.05    22713.18    228.29 o 
   3  -2   2      395.32      369.81      8.96 o 
   4  -2   2       81.99       85.35      5.01 o 
   5  -2   2       47.18       57.62      5.08 o 
   6  -2   2      131.22      133.39      5.87 o 
   7  -2   2        0.28        2.92      3.53 o 
   8  -2   2       19.90       29.77      5.73 o 
   9  -2   2       88.82       84.11      8.33 o 
  10  -2   2        8.87        2.79      8.15 o 
  11  -2   2       15.97       19.00      9.69 o 
  12  -2   2        1.64       27.20     13.92 o 
  13  -2   2        4.07       19.14     24.24 o 
  14  -2   2        0.23      -16.02     30.89 o 
 -14  -1   2        0.09       12.89     22.86 o 
 -13  -1   2        2.67       11.79     12.87 o 
 -12  -1   2        4.24       31.11     13.66 o 
 -11  -1   2        2.24      -11.93     11.93 o 
 -10  -1   2        8.22       20.54     11.53 o 
  -9  -1   2       11.26        6.45      7.53 o 
  -8  -1   2       41.50       47.56      7.34 o 
  -7  -1   2       53.24       57.40      5.54 o 
  -6  -1   2      468.17      465.79     10.16 o 
  -5  -1   2       91.59       84.13      5.07 o 
  -4  -1   2       52.10       47.09      4.06 o 
  -3  -1   2      583.12      578.48     11.09 o 
  -2  -1   2     3144.66     2896.22     50.81 o 
  -1  -1   2     1563.16     1462.86     27.60 o 
   0  -1   2     5185.22     4809.87     50.41 o 
   1  -1   2    14450.61    15618.80    200.11 o 
   2  -1   2     1911.33     1913.12     26.27 o 
   3  -1   2     8534.60     8337.72     74.11 o 
   4  -1   2      233.79      241.15      6.13 o 
   5  -1   2      524.40      516.27      9.94 o 
   6  -1   2      110.66      119.51      5.74 o 
   7  -1   2       22.95       21.27      4.60 o 
   8  -1   2       11.03        9.94      4.89 o 
   9  -1   2       54.27       58.60      8.73 o 
  10  -1   2        5.55       10.94      8.87 o 
  11  -1   2       11.35       16.79     10.03 o 
  12  -1   2        4.70        7.10      9.91 o 
  13  -1   2        3.08       21.61     15.53 o 
  14  -1   2        0.69       -0.21     14.99 o 
 -14   0   2        3.80      -13.56     13.56 o 
 -13   0   2        0.37       16.58     12.62 o 
 -12   0   2        0.34        1.36     11.80 o 
 -11   0   2        4.10       19.96     11.86 o 
 -10   0   2       19.14       27.25     11.90 o 
  -9   0   2        0.73       -3.70     13.90 o 
  -8   0   2        0.50       -5.51      5.51 o 
  -7   0   2      132.24      143.67      7.12 o 
  -6   0   2      652.81      664.79      9.96 o 
  -5   0   2      493.26      496.87      9.09 o 
  -4   0   2      806.76      722.08      9.83 o 
  -3   0   2      217.48      201.06      5.97 o 
  -2   0   2     3147.07     3081.40     47.53 o 
  -1   0   2    20924.69    24520.59    284.69 o 
   0   0   2     6916.62     7249.13     76.81 o 
   1   0   2     1645.62     1439.21     16.19 o 
   2   0   2      274.45      246.15      9.70 o 
   3   0   2     1425.00     1326.72     17.23 o 
   4   0   2      212.24      217.46      6.08 o 
   5   0   2        4.89        3.17      2.62 o 
   6   0   2      380.65      392.65      8.74 o 
   7   0   2        1.95       -3.56      3.56 o 
   8   0   2        6.93        0.66      5.34 o 
   9   0   2        4.33       -7.70      7.70 o 
  10   0   2        1.24        9.90      8.90 o 
  11   0   2        2.13        0.92      9.08 o 
  12   0   2       18.07        6.03     10.20 o 
  13   0   2       10.81        8.65     14.53 o 
  14   0   2        3.01       16.48     17.08 o 
 -14   1   2        0.01       11.89     13.66 o 
 -13   1   2        1.36       -4.05     22.23 o 
 -12   1   2        0.05      -10.72     10.72 o 
 -11   1   2        0.31       -3.74     10.64 o 
 -10   1   2       15.88       15.59     10.59 o 
  -9   1   2       17.48       31.24      8.86 o 
  -8   1   2        6.92       13.82      5.95 o 
  -7   1   2      418.57      417.87     10.88 o 
  -6   1   2      491.35      506.26      8.28 o 
  -5   1   2      491.79      437.18      6.93 o 
  -4   1   2     2215.23     2315.98     21.43 o 
  -3   1   2     2896.86     2840.25     41.84 o 
  -2   1   2     8199.08     7770.24    114.43 o 
  -1   1   2      158.82      173.73      5.87 o 
   0   1   2     2280.42     2213.05     28.93 o 
   1   1   2      251.03      264.31      7.81 o 
   2   1   2      660.24      580.63     12.29 o 
   3   1   2      302.58      324.03      9.40 o 
   4   1   2      466.97      480.74      8.69 o 
   5   1   2       70.78       69.47      5.10 o 
   6   1   2       91.98       95.07      5.46 o 
   7   1   2       18.02       14.73      5.77 o 
   8   1   2       37.30       37.33      8.23 o 
   9   1   2        1.81       11.86      9.64 o 
  10   1   2       46.01       37.35     10.38 o 
  11   1   2        2.62       20.23     10.48 o 
  12   1   2       27.06       37.30     11.81 o 
  13   1   2        8.74       -4.45     14.37 o 
  14   1   2        4.08       -5.48     15.68 o 
 -14   2   2        0.82       -4.66     13.55 o 
 -13   2   2        1.52       -3.32     13.14 o 
 -12   2   2        4.63        2.87     13.94 o 
 -11   2   2       29.74       18.48     12.58 o 
 -10   2   2       40.53       33.72     25.25 o 
  -9   2   2      200.63      219.04     16.07 o 
  -8   2   2      122.78      112.92      9.86 o 
  -7   2   2       24.27       16.81      3.90 o 
  -6   2   2       58.04       54.43      3.62 o 
  -5   2   2      209.71      242.95      5.32 o 
  -4   2   2        0.92       -0.57      1.67 o 
  -3   2   2      343.50      334.03      5.67 o 
  -2   2   2        0.09        0.46      1.90 o 
  -1   2   2      727.85      640.78     14.16 o 
   0   2   2      158.30      144.67      6.10 o 
   1   2   2     1440.63     1370.98     19.45 o 
   2   2   2      627.42      586.14     10.44 o 
   3   2   2      102.18      103.42      5.83 o 
   4   2   2       45.09       48.48      4.02 o 
   5   2   2     1197.48     1184.99     17.20 o 
   6   2   2        2.80       15.87      4.32 o 
   7   2   2        6.21        1.38      5.02 o 
   8   2   2       11.14       14.00      6.28 o 
   9   2   2       42.27       27.75      9.98 o 
  10   2   2        9.07       22.89     10.20 o 
  11   2   2       75.11      103.00     14.36 o 
  12   2   2       11.72        2.73     11.07 o 
  13   2   2        7.59        9.97     15.37 o 
 -14   3   2        2.02      -16.07     16.07 o 
 -13   3   2        0.10        0.63     13.14 o 
 -12   3   2        3.51        1.19     11.26 o 
 -11   3   2        1.80        0.88     11.08 o 
 -10   3   2       21.49        4.66      9.85 o 
  -9   3   2        0.23       -4.98      9.90 o 
  -8   3   2        3.81       -1.81      5.62 o 
  -7   3   2        2.25        1.17      3.60 o 
  -6   3   2      531.71      523.50      9.64 o 
  -5   3   2        0.51        6.01      2.22 o 
  -4   3   2      792.13      736.65      8.40 o 
  -3   3   2     1027.29     1027.69     12.32 o 
  -2   3   2     1282.24     1182.59     14.50 o 
  -1   3   2      166.09      206.57      5.81 o 
   0   3   2      612.59      578.12     10.22 o 
   1   3   2      539.94      530.50     10.11 o 
   2   3   2      479.13      490.51      9.18 o 
   3   3   2       53.72       64.73      5.12 o 
   4   3   2      200.56      230.56      7.60 o 
   5   3   2       35.12       39.33      4.51 o 
   6   3   2      284.85      263.11     12.33 o 
   7   3   2      132.24      127.52     14.16 o 
   8   3   2       33.24       26.70      7.69 o 
   9   3   2       12.42       -5.21      8.37 o 
  10   3   2       30.19       35.13     10.66 o 
  11   3   2        0.07       -6.72      9.87 o 
  12   3   2        1.53       -4.37     10.77 o 
  13   3   2       11.71       18.66     17.20 o 
 -14   4   2        2.93       -1.05     13.76 o 
 -13   4   2        0.02       -1.65     12.09 o 
 -12   4   2        3.26       19.07     12.31 o 
 -11   4   2       15.82       36.23     12.61 o 
 -10   4   2        1.07       -1.29      7.83 o 
  -9   4   2        6.99       -7.43      7.43 o 
  -8   4   2        6.57       -2.12      6.60 o 
  -7   4   2       14.61        7.07      5.21 o 
  -6   4   2       25.25       22.45      3.61 o 
  -5   4   2        1.85        2.01      2.32 o 
  -4   4   2     1417.52     1436.97     14.35 o 
  -3   4   2        5.50        9.32      2.43 o 
  -2   4   2       16.14       23.81      3.37 o 
  -1   4   2      126.78      139.07      5.64 o 
   0   4   2       45.70       43.50      4.19 o 
   1   4   2      281.84      289.72      7.52 o 
   2   4   2      205.47      258.17      8.01 o 
   3   4   2       29.82       27.30      4.02 o 
   4   4   2       65.57       61.42      4.93 o 
   5   4   2      351.77      341.99     11.76 o 
   6   4   2       23.33       17.82      5.79 o 
   7   4   2       77.92       83.83      8.48 o 
   8   4   2      119.03      102.67     10.44 o 
   9   4   2       42.78       42.77     14.85 o 
  10   4   2        6.10       -6.18      9.03 o 
  11   4   2        2.79       10.44     13.56 o 
  12   4   2        0.02       22.54     16.27 o 
  13   4   2        0.05       -2.22     17.46 o 
 -14   5   2        1.27       -6.03     20.47 o 
 -13   5   2        5.92       10.29     14.26 o 
 -12   5   2       22.33       23.26     12.97 o 
 -11   5   2        2.97        8.59     10.91 o 
 -10   5   2       10.63        5.82      8.99 o 
  -9   5   2        1.57        8.04     14.62 o 
  -8   5   2        5.53        7.93      8.31 o 
  -7   5   2       26.20       31.21      6.41 o 
  -6   5   2       28.05       26.02      5.49 o 
  -5   5   2      853.55      886.89     11.10 o 
  -4   5   2        4.06        7.96      2.49 o 
  -3   5   2      809.34      805.00     10.84 o 
  -2   5   2       17.61       18.00      2.98 o 
  -1   5   2       61.33       68.31      4.41 o 
   0   5   2       38.94       48.29      4.13 o 
   1   5   2      317.99      347.01      8.63 o 
   2   5   2      171.69      185.71      7.07 o 
   3   5   2       81.98       83.30      5.68 o 
   4   5   2       51.74       51.08      8.35 o 
   5   5   2       53.63       55.74      7.64 o 
   6   5   2      190.42      199.69     13.31 o 
   7   5   2        1.06        6.11      6.52 o 
   8   5   2        9.23       -4.27     11.10 o 
   9   5   2        3.83       19.57     20.09 o 
  10   5   2        0.36       20.70     18.71 o 
  11   5   2        1.02        7.07     15.19 o 
  12   5   2        0.00       -3.83     24.49 o 
 -13   6   2        2.91        7.38     12.96 o 
 -12   6   2       21.86       36.53     15.20 o 
 -11   6   2       24.54       28.09     16.51 o 
 -10   6   2       17.73       13.68      9.42 o 
  -9   6   2        3.53        4.98      8.77 o 
  -8   6   2        1.91        3.75      7.43 o 
  -7   6   2        6.73       11.25      6.43 o 
  -6   6   2       36.77       51.15      7.23 o 
  -5   6   2       26.83       21.35      3.65 o 
  -4   6   2       13.64        9.78      3.29 o 
  -3   6   2       97.82      108.19      5.96 o 
  -2   6   2        0.53        2.44      2.86 o 
  -1   6   2      254.71      276.58      8.73 o 
   0   6   2      158.58      165.75      6.62 o 
   1   6   2       56.48       57.93      4.52 o 
   2   6   2        5.36        9.95      3.51 o 
   3   6   2       91.25      104.45      7.29 o 
   4   6   2      175.31      150.10      9.47 o 
   5   6   2      125.05      115.73     10.68 o 
   6   6   2       68.11       59.31      9.43 o 
   7   6   2      111.27      110.41     12.89 o 
   8   6   2       26.58       32.76     13.88 o 
   9   6   2        6.16        1.64     13.64 o 
  10   6   2        0.08       11.94     14.84 o 
  11   6   2        2.67       -1.93     14.87 o 
  12   6   2        0.05       17.09     18.11 o 
 -13   7   2        0.26       12.31     18.33 o 
 -12   7   2        6.74       19.09     18.59 o 
 -11   7   2       22.19        9.04     16.33 o 
 -10   7   2       20.07       19.60     10.88 o 
  -9   7   2       18.09       17.22     12.04 o 
  -8   7   2        0.62       -6.25      8.24 o 
  -7   7   2       26.66       13.48      7.11 o 
  -6   7   2       29.35       29.03      7.41 o 
  -5   7   2       41.61       40.49      7.80 o 
  -4   7   2       42.57       35.28      4.71 o 
  -3   7   2        2.84        2.24      3.37 o 
  -2   7   2      111.73      110.37      5.75 o 
  -1   7   2       21.84       18.63      3.86 o 
   0   7   2        1.19        1.24      3.05 o 
   1   7   2        3.15        7.39      4.48 o 
   2   7   2        7.35        2.29      5.36 o 
   3   7   2        0.01        2.55      6.24 o 
   4   7   2      227.79      248.20     13.29 o 
   5   7   2      131.35      124.02     11.65 o 
   6   7   2      308.75      288.03     16.48 o 
   7   7   2       26.54       34.88     10.79 o 
   8   7   2        4.03       -0.74     13.88 o 
   9   7   2        1.19        3.75     14.34 o 
  10   7   2        4.77        0.41     15.00 o 
  11   7   2        0.22      -15.53     17.02 o 
 -13   8   2        0.62       19.34     19.59 o 
 -12   8   2        2.91        0.50     22.86 o 
 -11   8   2        0.05       18.08     20.60 o 
 -10   8   2        3.72      -10.55     17.08 o 
  -9   8   2        7.99       38.93     18.59 o 
  -8   8   2       10.27        3.23      8.69 o 
  -7   8   2        1.07        9.16      8.93 o 
  -6   8   2       16.66       13.94      8.68 o 
  -5   8   2        0.78        3.33     10.80 o 
  -4   8   2       11.83       16.08      5.92 o 
  -3   8   2      198.58      195.59     10.34 o 
  -2   8   2       57.69       63.02      8.02 o 
  -1   8   2      496.36      507.92     17.67 o 
   0   8   2       44.25       37.91     10.79 o 
   1   8   2        1.36        5.11      9.35 o 
   2   8   2        1.00        1.91      7.34 o 
   3   8   2        1.39        5.20      7.97 o 
   4   8   2      144.28      140.85     16.21 o 
   5   8   2       64.35       49.07     17.55 o 
   6   8   2        0.23       16.48      9.75 o 
   7   8   2       10.44       12.33     10.08 o 
   8   8   2        2.02       15.00     15.07 o 
   9   8   2        3.55        9.48     15.63 o 
  10   8   2        9.22       12.88     16.96 o 
  11   8   2        0.29       23.11     27.38 o 
 -12   9   2        2.19       16.33     27.13 o 
 -11   9   2        0.44        3.01     21.60 o 
 -10   9   2        0.93       30.89     22.86 o 
  -9   9   2        1.12       22.93     12.96 o 
  -8   9   2        0.91        6.31     10.78 o 
  -7   9   2       11.27       19.12      9.60 o 
  -6   9   2       35.83       22.83      9.18 o 
  -5   9   2       97.93      107.09     18.08 o 
  -4   9   2      146.48      158.77     36.53 o 
  -3   9   2        5.26       -7.38      7.38 o 
  -2   9   2      404.37      401.95     44.88 o 
  -1   9   2      299.29      319.49     21.46 o 
   0   9   2      155.39      144.87     15.91 o 
   1   9   2        0.12       -0.27      9.93 o 
   2   9   2       29.08       19.61     11.08 o 
   3   9   2       21.99       21.99     11.17 o 
   4   9   2        1.18       -6.49      9.66 o 
   5   9   2        0.02       -0.29      9.69 o 
   6   9   2       17.20       11.39     11.42 o 
   7   9   2       13.15       32.65     24.36 o 
   8   9   2        0.13      -17.08     23.36 o 
   9   9   2        0.21       -9.42     15.91 o 
  10   9   2        1.86       15.83     18.91 o 
 -11  10   2        3.02      -10.05     20.85 o 
 -10  10   2        1.03       45.96     24.61 o 
  -9  10   2        1.43       16.45     19.72 o 
  -8  10   2       11.88        8.85     14.52 o 
  -7  10   2        5.32       -4.65     10.13 o 
  -6  10   2        1.55       -5.97      9.70 o 
  -5  10   2        4.31        0.08     10.04 o 
  -4  10   2        5.33        2.73     12.28 o 
  -3  10   2       14.52       14.36     11.48 o 
  -2  10   2       51.29       37.29     11.94 o 
  -1  10   2      389.46      395.16     31.69 o 
   0  10   2        0.33       -6.20      9.75 o 
   1  10   2       58.00       44.18     14.34 o 
   2  10   2        0.10        4.45     13.10 o 
   3  10   2       31.01       -9.13     10.87 o 
   4  10   2        6.31       31.19     13.17 o 
   5  10   2       11.25       16.31     15.09 o 
   6  10   2        1.83       21.94     19.10 o 
   7  10   2        2.11       -2.51     21.60 o 
   8  10   2        0.20        8.04     24.61 o 
   9  10   2        1.33      -11.05     27.13 o 
 -10  11   2        0.09       27.38     22.35 o 
  -9  11   2        9.24       20.28     32.02 o 
  -8  11   2        0.57        7.32     12.82 o 
  -7  11   2        2.38       -7.61     12.26 o 
  -6  11   2        1.66      -14.40     14.40 o 
  -5  11   2       20.44       32.46     15.35 o 
  -4  11   2        6.19      -11.11     14.26 o 
  -3  11   2       12.30       38.59     16.50 o 
  -2  11   2       23.14       23.21     15.25 o 
  -1  11   2        3.53       -2.23     20.49 o 
   0  11   2       15.88        5.58     11.86 o 
   1  11   2       10.76       14.26     12.36 o 
   2  11   2        6.19        8.76     12.43 o 
   3  11   2        2.34       -4.34     16.15 o 
   4  11   2        0.08      -11.74     11.74 o 
   5  11   2        0.00       -3.51     14.62 o 
   6  11   2        0.18       11.31     13.96 o 
   7  11   2       10.88      -11.05     24.36 o 
   8  11   2        9.93       10.55     28.13 o 
  -9  12   2        1.29       -7.77     18.82 o 
  -8  12   2        0.96        9.19     18.16 o 
  -7  12   2        7.82      -11.30     16.15 o 
  -6  12   2        3.10        6.02     17.26 o 
  -5  12   2        0.00       25.76     14.60 o 
  -4  12   2        3.00       -3.75     13.23 o 
  -3  12   2        0.53        0.12     14.78 o 
  -2  12   2       11.39       -8.40     15.77 o 
  -1  12   2       19.62       16.06     13.31 o 
   0  12   2        2.29      -10.35     11.34 o 
   1  12   2        0.03        0.46     12.51 o 
   2  12   2        0.11      -11.73     16.77 o 
   3  12   2        4.08        1.39     13.05 o 
   4  12   2        8.56       -1.40     12.71 o 
   5  12   2        2.29       27.27     14.99 o 
   6  12   2        4.60       18.47     20.25 o 
  -8  13   2        4.88        8.21     19.95 o 
  -7  13   2        0.54       15.19     28.63 o 
  -6  13   2        0.03       23.19     19.55 o 
  -5  13   2        0.24        1.82     15.88 o 
  -4  13   2        0.00        9.71     24.24 o 
  -3  13   2        0.02      -13.25     13.25 o 
  -2  13   2        4.70      -19.82     43.07 o 
  -1  13   2        6.99        6.66     13.74 o 
   0  13   2        0.14       -2.35     12.88 o 
   1  13   2        3.26        9.53     13.99 o 
   2  13   2       19.86       37.03     38.21 o 
   3  13   2        2.89       21.28     15.61 o 
   4  13   2        0.86        0.58     13.90 o 
   5  13   2        1.06        4.97     17.68 o 
  -6  14   2        0.24      -22.86     22.86 o 
  -5  14   2        0.07      -19.60     26.37 o 
  -4  14   2        1.09      -11.40     16.15 o 
  -3  14   2        0.86       -6.96     31.02 o 
  -2  14   2        0.62       -5.50     17.41 o 
  -1  14   2        0.17       -4.49     20.84 o 
   0  14   2        1.34      -11.13     14.76 o 
   1  14   2       22.30       30.87     18.36 o 
   2  14   2        5.49       -1.79     19.90 o 
   3  14   2        0.13      -16.83     26.37 o 
  -2 -15   3        0.00       -6.40     16.26 o 
  -1 -15   3        0.24        3.40     15.50 o 
   0 -15   3        0.20       11.36     15.29 o 
   1 -15   3        0.30        6.60     14.76 o 
   2 -15   3        1.36       -6.68     13.42 o 
   3 -15   3        5.42        9.72     14.89 o 
   4 -15   3        4.68        1.08     15.86 o 
   5 -15   3        1.39      -15.11     15.11 o 
  -5 -14   3        0.14       27.63     27.13 o 
  -4 -14   3        0.70      -21.60     21.60 o 
  -3 -14   3        3.28        6.88     21.98 o 
  -2 -14   3        0.79       -3.16     12.66 o 
  -1 -14   3        3.31       39.83     14.77 o 
   0 -14   3        0.00        4.79     10.08 o 
   1 -14   3        5.25        5.27     12.91 o 
   2 -14   3        0.07       -1.25     12.18 o 
   3 -14   3        0.68      -13.70     13.70 o 
   4 -14   3        2.60       -2.38     14.04 o 
   5 -14   3        9.67       12.65     15.94 o 
   6 -14   3        0.55      -19.74     32.78 o 
   7 -14   3        7.99       -3.01     22.61 o 
  -6 -13   3        1.51      -16.83     24.36 o 
  -5 -13   3        1.74      -10.55     22.10 o 
  -4 -13   3        0.07       -7.28     22.86 o 
  -3 -13   3        1.65       -0.10     11.48 o 
  -2 -13   3        0.09       -2.03     12.66 o 
  -1 -13   3       18.69       17.98     10.51 o 
   0 -13   3        0.01       17.22     11.78 o 
   1 -13   3        0.01       -8.63      8.84 o 
   2 -13   3        0.05        9.48     10.41 o 
   3 -13   3        9.69        1.62     10.52 o 
   4 -13   3        5.84       -3.70     10.71 o 
   5 -13   3        0.01      -11.22     11.22 o 
   6 -13   3       20.74       11.03     13.25 o 
   7 -13   3       25.17       50.99     20.60 o 
   8 -13   3        7.82       19.09     23.11 o 
   9 -13   3        0.03      -13.06     21.10 o 
  -8 -12   3        0.91        1.76     26.12 o 
  -7 -12   3       22.60        9.04     24.11 o 
  -6 -12   3       15.74       -4.77     22.86 o 
  -5 -12   3        0.01       12.64     14.45 o 
  -4 -12   3        4.74        0.90     12.68 o 
  -3 -12   3        1.62       -7.32     11.83 o 
  -2 -12   3        2.73      -10.96     13.18 o 
  -1 -12   3        0.34        3.70      9.30 o 
   0 -12   3       16.09       13.71      8.36 o 
   1 -12   3        0.37        6.38      8.50 o 
   2 -12   3        1.76       -0.94      8.28 o 
   3 -12   3        1.28       -7.55      8.14 o 
   4 -12   3       21.40       24.92      9.71 o 
   5 -12   3        0.31       -2.33      9.49 o 
   6 -12   3        1.61        9.85     16.53 o 
   7 -12   3       15.76        5.00     12.17 o 
   8 -12   3        1.60      -11.05     17.33 o 
   9 -12   3        0.01      -17.58     17.58 o 
  10 -12   3        0.44        7.03     27.88 o 
  -9 -11   3        1.43       30.39     32.65 o 
  -8 -11   3        9.35      -13.81     24.36 o 
  -7 -11   3        0.45       -5.78     22.10 o 
  -6 -11   3        4.69       -1.31     14.27 o 
  -5 -11   3        0.35       -7.55     12.58 o 
  -4 -11   3        0.01       -8.82      9.82 o 
  -3 -11   3        0.13       -3.07      8.97 o 
  -2 -11   3        0.02       -3.65      7.94 o 
  -1 -11   3       77.25       55.84     13.42 o 
   0 -11   3        0.59        6.40     11.63 o 
   1 -11   3       49.15       44.92      9.98 o 
   2 -11   3       25.43       28.38     13.02 o 
   3 -11   3       34.95       19.66      8.91 o 
   4 -11   3       55.52       56.06     10.84 o 
   5 -11   3       28.36       14.09     14.44 o 
   6 -11   3       18.58       28.04     12.14 o 
   7 -11   3        0.86        0.45     10.48 o 
   8 -11   3        1.81       -1.26     18.08 o 
   9 -11   3        0.91       12.56     18.59 o 
  10 -11   3        0.10        9.11     16.43 o 
  11 -11   3        1.62      -16.16     18.23 o 
 -10 -10   3        0.47       34.41     29.64 o 
  -9 -10   3       10.38       57.52     31.65 o 
  -8 -10   3        1.30      -20.34     20.34 o 
  -7 -10   3       10.69        8.28     13.88 o 
  -6 -10   3        2.46        2.79     12.13 o 
  -5 -10   3       55.72       41.79     14.41 o 
  -4 -10   3        6.59        0.91      8.86 o 
  -3 -10   3        5.80        3.68      8.16 o 
  -2 -10   3        6.06       11.09      8.35 o 
  -1 -10   3       12.03       -4.25      8.83 o 
   0 -10   3       16.23       18.69      8.59 o 
   1 -10   3       86.45      102.00     12.12 o 
   2 -10   3       20.07        9.31      7.67 o 
   3 -10   3       20.58       26.49     10.88 o 
   4 -10   3      244.34      262.68     19.70 o 
   5 -10   3       82.02       64.06     18.36 o 
   6 -10   3        1.93        0.82      9.24 o 
   7 -10   3        8.94        4.82      9.64 o 
   8 -10   3        0.21        2.23     10.47 o 
   9 -10   3        4.04       -1.51     15.57 o 
  10 -10   3        0.44       18.08     14.94 o 
  11 -10   3        0.08        8.79     22.86 o 
  12 -10   3        0.11        7.03     22.60 o 
 -11  -9   3        0.99      -22.86     29.39 o 
 -10  -9   3        0.00      -23.11     23.11 o 
  -9  -9   3       16.54       37.17     26.37 o 
  -8  -9   3       15.84       10.67     14.51 o 
  -7  -9   3        0.37       17.28     13.69 o 
  -6  -9   3        0.00       -3.35     11.34 o 
  -5  -9   3       15.55        0.16     10.40 o 
  -4  -9   3       25.44       18.38      8.62 o 
  -3  -9   3       13.40       16.38      8.40 o 
  -2  -9   3       63.69       73.18     11.74 o 
  -1  -9   3        6.24       -2.50      7.00 o 
   0  -9   3      143.44      157.30     12.78 o 
   1  -9   3      482.37      480.08     19.95 o 
   2  -9   3      157.79      173.54     12.46 o 
   3  -9   3      396.54      400.79     24.87 o 
   4  -9   3      170.03      189.43     21.10 o 
   5  -9   3       65.50       72.65     11.58 o 
   6  -9   3       47.71       44.84     11.42 o 
   7  -9   3        7.59       12.67      8.57 o 
   8  -9   3        6.30       10.33      9.04 o 
   9  -9   3        3.04       -4.61     24.74 o 
  10  -9   3        5.20       -5.27     13.26 o 
  11  -9   3        0.00        1.76     19.84 o 
  12  -9   3        0.00      -19.84     22.10 o 
 -11  -8   3        2.88      -11.91     19.34 o 
 -10  -8   3       15.44       12.88     16.75 o 
  -9  -8   3        5.55      -11.32     11.32 o 
  -8  -8   3       14.87       27.69     13.44 o 
  -7  -8   3       22.00       21.26     11.98 o 
  -6  -8   3       62.61       47.98     21.35 o 
  -5  -8   3        3.21        5.06     11.80 o 
  -4  -8   3       11.56       12.75      7.76 o 
  -3  -8   3        0.20       12.66      7.26 o 
  -2  -8   3       54.86       90.57     15.78 o 
  -1  -8   3       80.93       91.18      9.42 o 
   0  -8   3      409.75      434.54     17.21 o 
   1  -8   3      121.06      120.16     13.02 o 
   2  -8   3       51.36       47.35     18.72 o 
   3  -8   3        7.18        4.25      6.32 o 
   4  -8   3        7.44        9.89      6.96 o 
   5  -8   3       13.17       22.40      7.31 o 
   6  -8   3       19.08        5.38      8.66 o 
   7  -8   3       61.03       74.25     12.65 o 
   8  -8   3       28.48       12.96      8.03 o 
   9  -8   3       26.52       26.88     10.52 o 
  10  -8   3        2.85        9.19     11.98 o 
  11  -8   3        0.25      -13.06     15.57 o 
  12  -8   3        1.72       -1.00     20.34 o 
  13  -8   3        1.08      -17.58     21.85 o 
 -12  -7   3        0.03       26.12     26.87 o 
 -11  -7   3        0.27       -3.84     15.48 o 
 -10  -7   3        7.07      -13.43     14.02 o 
  -9  -7   3        8.42       13.40     16.89 o 
  -8  -7   3       17.66       19.56      9.43 o 
  -7  -7   3       29.65       25.50     16.25 o 
  -6  -7   3        6.05       -1.75     11.13 o 
  -5  -7   3       16.90       24.79      7.30 o 
  -4  -7   3       43.49       35.03      7.03 o 
  -3  -7   3       35.19       28.52      7.29 o 
  -2  -7   3       19.49       24.23      6.61 o 
  -1  -7   3       40.07       43.75      5.59 o 
   0  -7   3        9.67        6.66      5.94 o 
   1  -7   3      491.60      500.57     12.96 o 
   2  -7   3       16.44       14.15      3.78 o 
   3  -7   3       88.89       85.81      6.54 o 
   4  -7   3        0.02       -3.30      5.43 o 
   5  -7   3       18.13       21.72      7.03 o 
   6  -7   3        2.17        3.33      6.78 o 
   7  -7   3       51.34       44.10     11.75 o 
   8  -7   3       24.37       40.26     12.06 o 
   9  -7   3        0.26        5.94     11.81 o 
  10  -7   3        0.20       12.92     11.80 o 
  11  -7   3        0.52       -6.78     16.83 o 
  12  -7   3        0.39       -6.28     18.59 o 
  13  -7   3        1.99      -15.57     15.57 o 
 -12  -6   3        2.97        4.27     20.85 o 
 -11  -6   3        2.82      -12.81     16.83 o 
 -10  -6   3       10.07        9.57     12.32 o 
  -9  -6   3       58.05       52.74     12.01 o 
  -8  -6   3      303.13      283.79     18.28 o 
  -7  -6   3      253.45      266.31     19.29 o 
  -6  -6   3       73.90       69.23     10.62 o 
  -5  -6   3        6.49       11.87      6.04 o 
  -4  -6   3       46.27       42.84      5.13 o 
  -3  -6   3      652.18      654.26     11.81 o 
  -2  -6   3        3.63        6.65      4.02 o 
  -1  -6   3      243.42      290.72      8.34 o 
   0  -6   3      456.80      471.08     11.60 o 
   1  -6   3      197.28      206.33     10.58 o 
   2  -6   3       20.41        7.49      3.49 o 
   3  -6   3      130.91      128.17      7.89 o 
   4  -6   3        6.75        5.69      3.85 o 
   5  -6   3       85.39       83.22      8.68 o 
   6  -6   3       19.18        0.17     13.56 o 
   7  -6   3      119.94      128.72     12.91 o 
   8  -6   3       52.94       39.75     15.08 o 
   9  -6   3        0.09      -10.30     10.30 o 
  10  -6   3        4.15       13.73     12.58 o 
  11  -6   3       13.43       37.17     18.59 o 
  12  -6   3        0.07      -15.32     15.32 o 
  13  -6   3        5.89       14.57     19.59 o 
 -13  -5   3        4.02       -8.29     21.35 o 
 -12  -5   3        0.00       -5.27     19.84 o 
 -11  -5   3       14.45       54.76     21.85 o 
 -10  -5   3        0.07        9.24     10.05 o 
  -9  -5   3        3.99       -3.76      8.94 o 
  -8  -5   3       66.05       44.03     10.59 o 
  -7  -5   3      670.06      629.08     39.01 o 
  -6  -5   3       27.89       22.99      6.32 o 
  -5  -5   3       54.46       50.41      5.23 o 
  -4  -5   3      237.64      237.66      9.00 o 
  -3  -5   3       23.94       27.25      3.69 o 
  -2  -5   3     1112.52     1169.92     16.73 o 
  -1  -5   3      553.89      598.42     10.58 o 
   0  -5   3       63.69       71.08      3.77 o 
   1  -5   3      426.78      406.03     14.03 o 
   2  -5   3       91.73       88.48      4.65 o 
   3  -5   3      506.75      532.23     12.68 o 
   4  -5   3      113.98      140.65      6.65 o 
   5  -5   3        0.23       -2.96      2.96 o 
   6  -5   3       11.55       12.47      3.94 o 
   7  -5   3       19.47       13.44      5.83 o 
   8  -5   3       97.34       96.10     10.48 o 
   9  -5   3       10.62       16.69      8.88 o 
  10  -5   3        3.88        7.74      8.74 o 
  11  -5   3        3.75        0.83     11.28 o 
  12  -5   3        0.96       -2.02     13.39 o 
  13  -5   3        1.85        2.32     15.95 o 
  14  -5   3        0.27       18.22     16.84 o 
 -13  -4   3        0.32       -0.75     24.61 o 
 -12  -4   3        0.00       14.32     20.34 o 
 -11  -4   3        5.30       46.97     22.10 o 
 -10  -4   3        2.91       -2.62     13.81 o 
  -9  -4   3       50.44       60.47     11.32 o 
  -8  -4   3      411.65      421.34     21.69 o 
  -7  -4   3        0.20       -1.99      4.93 o 
  -6  -4   3       12.31        7.60      4.49 o 
  -5  -4   3        0.00        1.03      3.06 o 
  -4  -4   3        6.79        9.57      3.01 o 
  -3  -4   3      124.65      106.14      9.18 o 
  -2  -4   3      127.05      129.32      5.49 o 
  -1  -4   3        0.00       -2.28      2.28 o 
   0  -4   3      806.57      699.33     17.34 o 
   1  -4   3        7.94        2.13      2.76 o 
   2  -4   3       40.23       33.82      3.47 o 
   3  -4   3      208.95      191.27      6.61 o 
   4  -4   3       15.01       15.98      3.47 o 
   5  -4   3      106.51       90.93      5.23 o 
   6  -4   3       88.69       83.13      5.72 o 
   7  -4   3        0.50        3.78      4.03 o 
   8  -4   3        2.11       -1.78      6.04 o 
   9  -4   3       35.89       27.47      7.91 o 
  10  -4   3        0.90       -5.40      7.75 o 
  11  -4   3        2.99       15.41     11.69 o 
  12  -4   3        6.00      -10.82     10.82 o 
  13  -4   3        0.62        3.01     14.53 o 
  14  -4   3        0.11       -2.18     16.25 o 
 -14  -3   3        1.26      -12.56     22.86 o 
 -13  -3   3        0.06       29.89     23.61 o 
 -12  -3   3       12.77      -12.31     16.33 o 
 -11  -3   3        3.20        7.79     17.08 o 
 -10  -3   3       11.40       15.61      9.36 o 
  -9  -3   3        6.11       -7.61      7.61 o 
  -8  -3   3       34.38       33.91      7.98 o 
  -7  -3   3      112.37      121.02      8.13 o 
  -6  -3   3       94.99       82.43      6.11 o 
  -5  -3   3      328.72      349.83      7.31 o 
  -4  -3   3      102.02      105.53      4.39 o 
  -3  -3   3        2.19        0.72      2.80 o 
  -2  -3   3      412.41      384.04      8.16 o 
  -1  -3   3      847.47      702.71     13.17 o 
   0  -3   3      682.42      636.77     11.52 o 
   1  -3   3     2363.48     2192.07     31.25 o 
   2  -3   3     1605.57     1563.82     21.64 o 
   3  -3   3       87.71       92.76      5.19 o 
   4  -3   3     2479.55     2343.65     26.08 o 
   5  -3   3      246.96      254.26      7.84 o 
   6  -3   3        3.03        1.97      3.66 o 
   7  -3   3        0.97       -4.08      4.08 o 
   8  -3   3      263.80      328.12     15.36 o 
   9  -3   3      103.43       97.68     10.44 o 
  10  -3   3       62.76       73.22     11.09 o 
  11  -3   3        1.34       -1.51     16.07 o 
  12  -3   3        1.57       13.66     13.13 o 
  13  -3   3        0.01       -4.69     14.42 o 
  14  -3   3        0.19       -4.54     14.51 o 
 -14  -2   3        5.24      -21.85     21.85 o 
 -13  -2   3        1.90      -11.80     19.34 o 
 -12  -2   3        6.95       15.32     13.14 o 
 -11  -2   3       19.99       22.25     12.45 o 
 -10  -2   3       17.91        0.07      8.74 o 
  -9  -2   3        1.15        2.79      8.36 o 
  -8  -2   3        0.68       -5.85      6.17 o 
  -7  -2   3        7.49        9.08      4.44 o 
  -6  -2   3        1.17       -2.55      3.46 o 
  -5  -2   3       74.86       92.51      5.46 o 
  -4  -2   3      366.15      392.32      7.96 o 
  -3  -2   3       66.42       62.97      4.35 o 
  -2  -2   3      118.47      113.88      7.00 o 
  -1  -2   3        0.04        2.19      2.54 o 
   0  -2   3     1117.12      934.94     13.95 o 
   1  -2   3      301.69      263.54      8.83 o 
   2  -2   3      237.98      207.41      7.68 o 
   3  -2   3     6372.00     6112.24     66.71 o 
   4  -2   3      468.06      451.35      9.25 o 
   5  -2   3       24.92       22.78      3.15 o 
   6  -2   3      206.05      185.77      6.79 o 
   7  -2   3       76.46       69.04      6.00 o 
   8  -2   3      525.35      638.96     18.82 o 
   9  -2   3      196.65      223.09     13.45 o 
  10  -2   3       67.88       53.59     11.04 o 
  11  -2   3        6.45        6.50      9.61 o 
  12  -2   3        0.05        7.20      9.98 o 
  13  -2   3        2.97       -2.89     12.51 o 
  14  -2   3        0.74      -12.12     19.21 o 
 -14  -1   3        0.07      -10.29     22.35 o 
 -13  -1   3        0.14        6.02     15.32 o 
 -12  -1   3       10.93       -1.24     21.98 o 
 -11  -1   3        0.34       -7.64      9.21 o 
 -10  -1   3       29.00       33.39     17.52 o 
  -9  -1   3        0.06       -2.60      8.11 o 
  -8  -1   3        3.01       -5.22      6.04 o 
  -7  -1   3      316.45      328.15      9.95 o 
  -6  -1   3      630.23      670.14     11.94 o 
  -5  -1   3     1631.89     1748.43     21.01 o 
  -4  -1   3      368.65      359.37      7.17 o 
  -3  -1   3      241.70      237.68      4.99 o 
  -2  -1   3     1156.34     1095.63     17.27 o 
  -1  -1   3     1417.83     1371.45     16.95 o 
   0  -1   3     6871.74     6763.86     78.73 o 
   1  -1   3     7481.66     7254.39     84.26 o 
   2  -1   3     2149.60     2022.52     25.32 o 
   3  -1   3      874.07      814.72     12.74 o 
   4  -1   3      288.85      265.44      7.92 o 
   5  -1   3      135.86      127.01      6.31 o 
   6  -1   3       36.48       38.80      4.57 o 
   7  -1   3        0.11        4.17      4.60 o 
   8  -1   3        1.19       -5.11      5.11 o 
   9  -1   3        0.26        4.88      6.85 o 
  10  -1   3        2.63        4.90      9.04 o 
  11  -1   3        2.62       -4.94      9.12 o 
  12  -1   3        0.04       20.29     10.03 o 
  13  -1   3        1.27       -8.09     14.09 o 
  14  -1   3        1.06       -6.79     20.72 o 
 -14   0   3        8.73       48.14     17.30 o 
 -13   0   3       15.68       32.40     26.88 o 
 -12   0   3        1.68        4.22     22.98 o 
 -11   0   3        3.08       -7.87      9.75 o 
 -10   0   3        9.48       13.98      9.23 o 
  -9   0   3        0.03        2.87      8.97 o 
  -8   0   3       10.75       12.97     12.04 o 
  -7   0   3        0.15        1.78      3.81 o 
  -6   0   3      497.59      541.14      9.93 o 
  -5   0   3       78.22       92.24      4.29 o 
  -4   0   3      225.27      231.81      9.00 o 
  -3   0   3      486.39      472.96      7.95 o 
  -2   0   3     9167.43     9222.48     85.13 o 
  -1   0   3      238.00      260.36      7.42 o 
   0   0   3     1097.19     1037.04     13.41 o 
   1   0   3      854.65      789.19     10.44 o 
   2   0   3      420.53      397.82      8.94 o 
   3   0   3        5.25        4.21      2.44 o 
   4   0   3     2092.99     2016.98     25.40 o 
   5   0   3      158.41      158.45      7.02 o 
   6   0   3       67.27       65.67      6.40 o 
   7   0   3       28.98       33.07      6.39 o 
   8   0   3       14.35       14.90      6.18 o 
   9   0   3        7.90       14.66      7.20 o 
  10   0   3        2.37       16.48      9.52 o 
  11   0   3        9.00       23.07     10.31 o 
  12   0   3        1.14      -10.10     10.10 o 
  13   0   3        0.76        1.14     11.82 o 
  14   0   3       12.65      -10.65     14.55 o 
 -14   1   3        5.76       -4.87     14.44 o 
 -13   1   3        4.62        7.58     13.37 o 
 -12   1   3       11.11       20.88     13.03 o 
 -11   1   3        0.90       -9.75      9.75 o 
 -10   1   3        2.11       -6.61      9.79 o 
  -9   1   3       29.75       20.23      8.98 o 
  -8   1   3        2.17       14.55      7.07 o 
  -7   1   3        0.49       -1.64      6.07 o 
  -6   1   3       69.00       70.49      3.93 o 
  -5   1   3       16.71       15.47      3.27 o 
  -4   1   3      192.77      195.39      8.68 o 
  -3   1   3     4519.38     4418.13     43.08 o 
  -2   1   3       64.43       68.93      3.11 o 
  -1   1   3     2247.75     2196.62     23.01 o 
   0   1   3       88.21       93.84      4.06 o 
   1   1   3        0.22       -2.40      2.40 o 
   2   1   3       22.75       12.96      3.24 o 
   3   1   3       78.81       82.19      4.58 o 
   4   1   3       63.98       69.26      4.52 o 
   5   1   3        8.25        4.59      3.41 o 
   6   1   3      178.64      202.04      8.71 o 
   7   1   3       19.17       16.17      8.20 o 
   8   1   3        0.89       -5.37      5.66 o 
   9   1   3       37.69       32.39      8.14 o 
  10   1   3       28.30       35.43     10.28 o 
  11   1   3        1.05       -2.99      9.71 o 
  12   1   3        0.37        3.93     10.22 o 
  13   1   3       13.69       19.78     12.47 o 
 -14   2   3        0.53        4.30     15.70 o 
 -13   2   3        1.78       -1.65     14.02 o 
 -12   2   3        1.09       -8.74     12.43 o 
 -11   2   3        5.52       35.57     13.29 o 
 -10   2   3        6.23       -9.54     11.93 o 
  -9   2   3       50.05       55.24     10.86 o 
  -8   2   3       19.94       29.55      7.16 o 
  -7   2   3      173.17      183.63     11.34 o 
  -6   2   3       12.14        8.87      6.26 o 
  -5   2   3     1132.24     1163.88     16.87 o 
  -4   2   3     1476.41     1282.82     19.62 o 
  -3   2   3      143.58      159.46      6.12 o 
  -2   2   3      141.97      148.95      4.09 o 
  -1   2   3       39.34       53.54      3.56 o 
   0   2   3       47.58       48.22      3.69 o 
   1   2   3       43.13       44.95      3.71 o 
   2   2   3      355.39      357.13      7.38 o 
   3   2   3       11.00        9.50      3.44 o 
   4   2   3      446.30      472.36     12.20 o 
   5   2   3        1.27        1.40      3.39 o 
   6   2   3      293.47      307.54     12.57 o 
   7   2   3        0.73        2.73      5.66 o 
   8   2   3        0.00        3.99      6.75 o 
   9   2   3        9.99        5.32      7.13 o 
  10   2   3       22.40       16.35     11.48 o 
  11   2   3        8.26       18.31     10.72 o 
  12   2   3        0.42       -7.46     10.29 o 
  13   2   3       11.15       37.29     13.30 o 
 -14   3   3        0.83        9.47     14.87 o 
 -13   3   3        0.58       17.56     14.87 o 
 -12   3   3        1.10      -10.99     10.99 o 
 -11   3   3       48.23       37.16     12.80 o 
 -10   3   3       59.77       33.42     12.16 o 
  -9   3   3      159.19      174.97     20.24 o 
  -8   3   3      112.05      115.87     10.49 o 
  -7   3   3        9.67       22.52      6.29 o 
  -6   3   3      326.03      344.89     12.71 o 
  -5   3   3     1285.51     1270.47     17.55 o 
  -4   3   3       57.45       59.60      2.94 o 
  -3   3   3      325.28      291.05      5.79 o 
  -2   3   3     1348.63     1426.65     13.36 o 
  -1   3   3       40.65       40.93      4.07 o 
   0   3   3       16.10       17.29      3.03 o 
   1   3   3       71.55       65.12      4.18 o 
   2   3   3       93.96       89.14      5.83 o 
   3   3   3        0.00        3.36      3.22 o 
   4   3   3       14.28        6.44      3.46 o 
   5   3   3      508.20      538.42     11.67 o 
   6   3   3        3.83        6.38      4.91 o 
   7   3   3      100.14      104.69      9.06 o 
   8   3   3       67.55       75.83      9.69 o 
   9   3   3        6.66       21.93      9.82 o 
  10   3   3       39.47       11.19     10.36 o 
  11   3   3        0.01       12.87     11.05 o 
  12   3   3        2.40        5.30     11.84 o 
  13   3   3        0.14       24.00     17.38 o 
 -14   4   3        0.41      -10.15     12.40 o 
 -13   4   3        0.77      -11.50     12.68 o 
 -12   4   3        2.21        1.25     11.79 o 
 -11   4   3        0.19        7.15     13.53 o 
 -10   4   3       45.89       32.20     10.25 o 
  -9   4   3        7.33        4.05      7.54 o 
  -8   4   3       43.21       38.62      9.25 o 
  -7   4   3       15.18        9.82      5.51 o 
  -6   4   3      129.22      120.96      7.50 o 
  -5   4   3       95.26       93.50      4.16 o 
  -4   4   3       12.21       14.65      2.60 o 
  -3   4   3     1819.22     1905.76     18.21 o 
  -2   4   3        0.42       -0.85      2.04 o 
  -1   4   3        2.57       -0.25      2.36 o 
   0   4   3       13.94       15.70      3.53 o 
   1   4   3        1.12        4.42      3.20 o 
   2   4   3        0.32        3.58      3.62 o 
   3   4   3       97.38      113.65      6.08 o 
   4   4   3      248.58      266.71     12.80 o 
   5   4   3       33.75       39.76      6.35 o 
   6   4   3       25.39       20.88      6.00 o 
   7   4   3        0.65       -6.34      6.34 o 
   8   4   3       13.11       21.04      7.83 o 
   9   4   3        5.21       -7.42      8.63 o 
  10   4   3        6.23        4.51     10.02 o 
  11   4   3        3.39        5.05     36.29 o 
  12   4   3        2.21      -13.76     13.76 o 
  13   4   3        0.06       34.41     24.36 o 
 -14   5   3        0.52        1.20     19.84 o 
 -13   5   3        7.89       12.18     16.20 o 
 -12   5   3        1.86        3.43     12.43 o 
 -11   5   3       66.93       67.49     12.61 o 
 -10   5   3       50.05       35.36     10.37 o 
  -9   5   3        2.79        1.33      7.91 o 
  -8   5   3       35.21       18.01      8.69 o 
  -7   5   3       54.51       50.12      7.34 o 
  -6   5   3       15.72       28.42      5.21 o 
  -5   5   3       54.42       62.63      4.91 o 
  -4   5   3        5.32        2.65      2.70 o 
  -3   5   3        4.87        8.15      2.68 o 
  -2   5   3        2.21        0.59      3.11 o 
  -1   5   3       84.28       85.79      5.31 o 
   0   5   3        8.32       11.99      2.99 o 
   1   5   3       54.56       63.16      4.94 o 
   2   5   3        6.17        7.96      3.59 o 
   3   5   3       11.51        9.06      4.65 o 
   4   5   3      307.09      311.24     11.66 o 
   5   5   3       34.55       38.39      6.05 o 
   6   5   3      276.29      301.23     17.70 o 
   7   5   3      136.22      162.29     21.69 o 
   8   5   3        3.96        7.12      7.70 o 
   9   5   3       14.60       23.48     14.03 o 
  10   5   3        0.32       10.83     14.03 o 
  11   5   3        0.81        6.49     14.43 o 
  12   5   3        6.25       43.64     18.38 o 
 -13   6   3        0.58       36.04     16.87 o 
 -12   6   3       23.72       16.59     13.67 o 
 -11   6   3       23.54       18.08     12.61 o 
 -10   6   3       16.88       16.49     10.41 o 
  -9   6   3        0.10        7.78      9.33 o 
  -8   6   3       79.44       85.93     13.56 o 
  -7   6   3        2.36       -4.17      6.24 o 
  -6   6   3       13.20       18.72      5.36 o 
  -5   6   3        1.73       -2.50      4.73 o 
  -4   6   3       65.34       59.42      5.15 o 
  -3   6   3       93.58      109.40      5.88 o 
  -2   6   3        2.19       -0.29      2.80 o 
  -1   6   3      462.19      492.26      9.53 o 
   0   6   3        0.91       -2.37      3.16 o 
   1   6   3      182.50      187.99      9.24 o 
   2   6   3       21.25       23.04      5.25 o 
   3   6   3        6.36        6.90      5.26 o 
   4   6   3        2.06       -3.38      5.20 o 
   5   6   3      251.68      243.29     11.71 o 
   6   6   3        2.15        3.81      7.15 o 
   7   6   3      124.95      106.13     13.72 o 
   8   6   3       98.27      112.39     14.33 o 
   9   6   3        0.49        6.31     24.99 o 
  10   6   3        4.56       -5.10     14.30 o 
  11   6   3        0.21       13.22     25.37 o 
  12   6   3        1.55       35.67     26.37 o 
 -13   7   3        0.74       18.59     20.60 o 
 -12   7   3        0.64        6.53     21.35 o 
 -11   7   3        2.27        2.09     12.51 o 
 -10   7   3       18.02       20.23     12.96 o 
  -9   7   3        9.11       -8.32     12.78 o 
  -8   7   3       23.72       31.01      9.58 o 
  -7   7   3       29.99       24.06      7.51 o 
  -6   7   3       13.61       15.47      6.23 o 
  -5   7   3        2.43        9.26      5.48 o 
  -4   7   3        7.37       -1.33      4.59 o 
  -3   7   3        0.12       -3.55      3.55 o 
  -2   7   3        1.29        4.01      3.95 o 
  -1   7   3       21.77       26.07      4.42 o 
   0   7   3      382.68      380.20     10.93 o 
   1   7   3       13.97       16.46      4.81 o 
   2   7   3      315.11      311.60     18.81 o 
   3   7   3        1.59        0.24      7.52 o 
   4   7   3      221.04      209.38     13.22 o 
   5   7   3       16.61       11.72      7.81 o 
   6   7   3       61.49       71.40     12.36 o 
   7   7   3       42.14       26.77     13.35 o 
   8   7   3       15.41       -6.88     13.77 o 
   9   7   3       11.31        5.49     14.20 o 
  10   7   3        2.07       -4.76     14.48 o 
  11   7   3        0.54       19.29     44.33 o 
 -12   8   3        0.09       44.20     26.12 o 
 -11   8   3        0.56      -10.80     15.57 o 
 -10   8   3       21.01        7.54     17.33 o 
  -9   8   3        8.78       -0.25     15.82 o 
  -8   8   3       10.03        7.57      9.95 o 
  -7   8   3       15.23       12.32     12.98 o 
  -6   8   3        4.51        9.43      8.17 o 
  -5   8   3      129.70      109.90     12.39 o 
  -4   8   3       33.78       41.35      9.84 o 
  -3   8   3      241.97      239.50     13.40 o 
  -2   8   3        1.67        8.67      7.47 o 
  -1   8   3      214.58      204.26     12.68 o 
   0   8   3      441.55      447.83     13.29 o 
   1   8   3        0.58       14.27      7.93 o 
   2   8   3        5.01       -1.70      7.81 o 
   3   8   3       25.43       49.77      9.67 o 
   4   8   3       37.08       28.91      8.35 o 
   5   8   3       27.86       20.96      9.28 o 
   6   8   3        4.82      -11.46     11.46 o 
   7   8   3        0.43        0.01     10.36 o 
   8   8   3        8.37       15.99     14.53 o 
   9   8   3        0.00       -3.33     14.69 o 
  10   8   3        0.63      -17.58     17.58 o 
 -12   9   3        2.49       -0.50     20.60 o 
 -11   9   3        1.35       -2.01     19.84 o 
 -10   9   3        2.61       12.31     20.85 o 
  -9   9   3        0.94       26.87     20.60 o 
  -8   9   3       44.21       55.75     17.00 o 
  -7   9   3        0.75       -1.20     10.63 o 
  -6   9   3       10.13        3.11      8.70 o 
  -5   9   3       16.39       12.70      8.80 o 
  -4   9   3       27.27       30.47      9.82 o 
  -3   9   3        0.67       -9.68      9.68 o 
  -2   9   3        7.88        9.81     11.72 o 
  -1   9   3      408.46      428.95     24.12 o 
   0   9   3       27.64       31.76     17.74 o 
   1   9   3      104.55       79.30     13.78 o 
   2   9   3       37.71       11.04     17.00 o 
   3   9   3       12.93        5.88      9.75 o 
   4   9   3       11.79        7.36     19.55 o 
   5   9   3        0.37        1.13     10.94 o 
   6   9   3        1.64       -5.27      9.75 o 
   7   9   3        0.26        4.63     11.77 o 
   8   9   3        8.48        8.94     23.86 o 
   9   9   3        2.17        9.94     17.74 o 
 -11  10   3        0.74        0.75     23.36 o 
 -10  10   3        1.37      -18.33     18.33 o 
  -9  10   3        4.30        9.32     46.59 o 
  -8  10   3       13.71       23.18     12.05 o 
  -7  10   3        3.73       -0.81     11.18 o 
  -6  10   3        4.93        3.28     16.82 o 
  -5  10   3       29.95       11.61     11.23 o 
  -4  10   3       43.36       37.68     23.11 o 
  -3  10   3        0.53      -10.76     10.76 o 
  -2  10   3        0.08       -7.33      8.36 o 
  -1  10   3       29.05       16.72     11.22 o 
   0  10   3       16.13       47.44     12.25 o 
   1  10   3       28.56       55.53     13.44 o 
   2  10   3        0.52       -1.08     12.57 o 
   3  10   3        5.52        6.36     11.49 o 
   4  10   3        0.13        1.34     15.08 o 
   5  10   3        0.00       -4.61     12.08 o 
   6  10   3        5.83        9.90     13.19 o 
   7  10   3        1.02        7.03     25.12 o 
   8  10   3        1.51        0.50     25.87 o 
 -10  11   3        2.33       19.34     25.12 o 
  -9  11   3        0.18      -14.31     19.97 o 
  -8  11   3       14.18       11.57     13.94 o 
  -7  11   3        0.22        1.67     13.07 o 
  -6  11   3        6.32      -11.96     22.61 o 
  -5  11   3        2.12       18.36     14.18 o 
  -4  11   3        1.53      -12.93     12.93 o 
  -3  11   3        0.16      -12.42     12.42 o 
  -2  11   3        2.65       10.63     12.49 o 
  -1  11   3       13.20        0.74     20.78 o 
   0  11   3       12.15       16.05     12.20 o 
   1  11   3       31.33       36.38     13.98 o 
   2  11   3        6.01       -5.34     11.13 o 
   3  11   3        5.18      -11.68     11.68 o 
   4  11   3        0.13       -0.21     12.28 o 
   5  11   3        0.83      -12.92     12.92 o 
   6  11   3        5.61        5.02     15.99 o 
   7  11   3        1.89        0.00     22.10 o 
  -9  12   3        3.20        1.51     26.87 o 
  -8  12   3       12.90       27.42     19.01 o 
  -7  12   3        3.61        5.57     17.19 o 
  -6  12   3        8.58      -11.02     16.40 o 
  -5  12   3        0.18       -3.89     14.79 o 
  -4  12   3        1.46      -12.76     24.74 o 
  -3  12   3        0.47       -1.90     19.97 o 
  -2  12   3        3.96        1.81     14.44 o 
  -1  12   3        4.03       13.84     13.28 o 
   0  12   3       15.68       16.67     13.41 o 
   1  12   3        1.12       -5.81     13.21 o 
   2  12   3       10.47       -1.05     13.01 o 
   3  12   3        1.66       -2.34     13.95 o 
   4  12   3        5.92        0.22     15.22 o 
   5  12   3        3.70       16.74     14.56 o 
   6  12   3        3.89       -2.22     17.76 o 
  -7  13   3        0.00      -15.10     19.30 o 
  -6  13   3        2.93      -25.57     30.77 o 
  -5  13   3        0.46      -14.53     17.79 o 
  -4  13   3        7.88       -5.81     17.89 o 
  -3  13   3        0.34       20.12     28.26 o 
  -2  13   3       10.01       -5.91     32.02 o 
  -1  13   3        0.01        4.67     17.47 o 
   0  13   3        4.37       25.51     15.89 o 
   1  13   3        1.60      -12.79     12.79 o 
   2  13   3       10.09       -1.57     21.18 o 
   3  13   3        1.66       17.85     15.64 o 
   4  13   3        0.06        5.87     17.70 o 
  -5  14   3        0.01        2.26     25.12 o 
  -4  14   3        1.14        2.05     18.17 o 
  -3  14   3        1.38      -14.92     14.92 o 
  -2  14   3        1.22      -11.53     21.98 o 
  -1  14   3        0.02      -14.95     17.22 o 
   0  14   3        0.47      -11.04     29.26 o 
   1  14   3        2.52       20.32     18.89 o 
  -2 -15   4        7.75       39.40     16.64 o 
  -1 -15   4        0.01        7.46     12.25 o 
   0 -15   4        1.63       11.79     12.72 o 
   1 -15   4        3.86        8.74     13.85 o 
   2 -15   4        4.21        5.21     12.62 o 
   3 -15   4        3.22        4.11     17.74 o 
   4 -15   4        0.22      -13.83     13.83 o 
   5 -15   4        0.74        1.65     20.30 o 
  -5 -14   4        0.00      -13.31     27.38 o 
  -4 -14   4        0.65      -11.04     17.05 o 
  -3 -14   4        5.32       10.29     19.72 o 
  -2 -14   4        0.02        8.85     11.39 o 
  -1 -14   4        4.22       -2.06     10.11 o 
   0 -14   4        1.54        3.36     10.61 o 
   1 -14   4        0.36       -1.43     10.00 o 
   2 -14   4        7.02        2.60     10.24 o 
   3 -14   4        3.76        1.54     10.02 o 
   4 -14   4        5.54        3.75     11.51 o 
   5 -14   4        0.11      -10.77     11.93 o 
   6 -14   4        0.20       -1.23     13.63 o 
   7 -14   4        1.71       -6.78     21.10 o 
  -6 -13   4        1.11       13.81     24.87 o 
  -5 -13   4        2.47      -17.33     17.33 o 
  -4 -13   4        0.18        4.76     17.20 o 
  -3 -13   4        5.08       15.32     11.48 o 
  -2 -13   4        0.23      -10.89     10.89 o 
  -1 -13   4        4.47       -6.44      8.74 o 
   0 -13   4       20.50       13.73      9.87 o 
   1 -13   4        0.05       -0.96      8.94 o 
   2 -13   4        0.34        2.67      9.01 o 
   3 -13   4        9.84       24.10     10.77 o 
   4 -13   4        6.77       -8.67      8.67 o 
   5 -13   4        5.97       -8.29     10.11 o 
   6 -13   4        3.84        0.17      8.89 o 
   7 -13   4        4.92       -2.20     15.34 o 
   8 -13   4        1.15       19.84     19.34 o 
   9 -13   4        4.14        6.03     24.87 o 
  -8 -12   4        6.43      -21.35     26.37 o 
  -7 -12   4        3.45       21.15     17.85 o 
  -6 -12   4        2.60       -0.80     13.72 o 
  -5 -12   4        0.20      -10.30     18.33 o 
  -4 -12   4        0.93        0.36     15.20 o 
  -3 -12   4        0.42       -5.49      9.88 o 
  -2 -12   4        0.01      -12.85     14.91 o 
  -1 -12   4       12.54        6.93      8.43 o 
   0 -12   4        6.79        1.50      7.84 o 
   1 -12   4       59.29       55.82     10.31 o 
   2 -12   4        1.78        3.51      8.35 o 
   3 -12   4        2.93        4.24      8.75 o 
   4 -12   4        1.96       -8.84      8.84 o 
   5 -12   4        0.14       -6.06      9.17 o 
   6 -12   4        9.40       21.33     17.33 o 
   7 -12   4        1.37       -2.52     17.46 o 
   8 -12   4        7.59       22.10     21.35 o 
   9 -12   4        0.95        0.25     22.60 o 
  10 -12   4        0.13       -2.26     23.11 o 
  -9 -11   4       28.93       63.30     31.90 o 
  -8 -11   4        0.69        3.87     17.57 o 
  -7 -11   4        1.17       29.61     13.69 o 
  -6 -11   4        0.11       13.34     14.42 o 
  -5 -11   4        0.84       -4.32     12.44 o 
  -4 -11   4       24.54       27.02     13.46 o 
  -3 -11   4       22.02       11.74      9.47 o 
  -2 -11   4       67.69       66.27     11.15 o 
  -1 -11   4       34.08       13.47      9.55 o 
   0 -11   4        0.21        4.88      7.90 o 
   1 -11   4       48.00       52.80     10.54 o 
   2 -11   4       12.76       16.61      8.75 o 
   3 -11   4       70.83       79.59     10.73 o 
   4 -11   4        1.60        6.64      9.64 o 
   5 -11   4        3.52       -8.48     13.07 o 
   6 -11   4        4.26       10.66     12.59 o 
   7 -11   4        2.03        8.78     12.34 o 
   8 -11   4        1.63        8.01     13.59 o 
   9 -11   4        0.03        8.79     22.86 o 
  10 -11   4        0.60       16.22     16.70 o 
  11 -11   4        0.11       -7.31     17.65 o 
 -10 -10   4       13.67       53.50     34.91 o 
  -9 -10   4        1.20        6.78     24.11 o 
  -8 -10   4        4.33       13.62     15.01 o 
  -7 -10   4        0.15       -3.99     21.35 o 
  -6 -10   4       13.72       10.21     12.97 o 
  -5 -10   4        0.97        2.09     11.94 o 
  -4 -10   4        0.29       -8.15      8.15 o 
  -3 -10   4       12.05        1.37      7.93 o 
  -2 -10   4        1.10        2.02      9.06 o 
  -1 -10   4        0.19       -6.32      7.32 o 
   0 -10   4       45.74       34.47      8.89 o 
   1 -10   4       21.80        9.86      7.55 o 
   2 -10   4        9.46        5.87      7.47 o 
   3 -10   4       56.45       72.40     15.47 o 
   4 -10   4        1.85       -3.45      7.65 o 
   5 -10   4        1.50       -7.80      7.80 o 
   6 -10   4        8.50       14.39     11.55 o 
   7 -10   4       16.01       21.83      9.75 o 
   8 -10   4        0.58        2.72      9.58 o 
   9 -10   4        0.01        0.32     12.27 o 
  10 -10   4        5.08       -9.80     13.55 o 
  11 -10   4        0.01      -13.81     16.04 o 
 -10  -9   4        0.03      -24.61     24.61 o 
  -9  -9   4        0.18       -6.45     13.57 o 
  -8  -9   4        0.18       12.68     13.39 o 
  -7  -9   4        0.00       -4.41     12.23 o 
  -6  -9   4       44.62       53.74     13.46 o 
  -5  -9   4        0.50      -16.86     22.10 o 
  -4  -9   4        4.98       -1.62      7.64 o 
  -3  -9   4       15.35       12.31     15.21 o 
  -2  -9   4       32.49       30.49      8.49 o 
  -1  -9   4       47.57       33.90      8.44 o 
   0  -9   4      217.33      219.44     22.87 o 
   1  -9   4        5.72       -4.67      6.17 o 
   2  -9   4      393.06      421.73     18.50 o 
   3  -9   4        0.60       -5.22      8.33 o 
   4  -9   4        1.01        1.85      9.53 o 
   5  -9   4       23.32       16.66      8.16 o 
   6  -9   4       21.64       20.52      8.22 o 
   7  -9   4       17.84       16.99      8.65 o 
   8  -9   4        0.66       -7.55      8.31 o 
   9  -9   4        0.00       -8.72      9.09 o 
  10  -9   4        8.32       17.18     15.45 o 
  11  -9   4        4.20        2.04     14.30 o 
  12  -9   4        1.13        0.50     21.60 o 
 -10  -8   4        3.03       -4.23     15.99 o 
  -9  -8   4        0.75       -5.78     13.19 o 
  -8  -8   4       23.14       12.68     12.79 o 
  -7  -8   4        3.07       -8.90     11.43 o 
  -6  -8   4        6.05       -6.03     10.50 o 
  -5  -8   4       94.68       92.68     14.95 o 
  -4  -8   4       34.18       30.92     10.24 o 
  -3  -8   4       39.94       33.61      8.03 o 
  -2  -8   4      197.64      245.39     14.51 o 
  -1  -8   4        0.79       -4.28      5.47 o 
   0  -8   4       54.04       41.21      7.34 o 
   1  -8   4      262.20      293.75     15.27 o 
   2  -8   4       17.64        3.01     12.81 o 
   3  -8   4       13.94       12.56      8.47 o 
   4  -8   4        4.62       -7.40      7.40 o 
   5  -8   4       22.91       17.11      8.40 o 
   6  -8   4        1.03       -3.29      7.21 o 
   7  -8   4        5.70       13.89     12.41 o 
   8  -8   4        1.91      -10.10     10.10 o 
   9  -8   4       14.14        8.76     10.85 o 
  10  -8   4       11.06       -0.69     20.85 o 
  11  -8   4        4.33       14.56     24.11 o 
  12  -8   4        0.82        8.79     24.87 o 
 -12  -7   4        1.29       36.42     24.11 o 
 -11  -7   4        4.57       -4.02     20.34 o 
 -10  -7   4        1.89        3.29     11.31 o 
  -9  -7   4       14.52        8.63     11.17 o 
  -8  -7   4       38.43       22.18      9.75 o 
  -7  -7   4        5.95       -4.19      8.31 o 
  -6  -7   4     1486.89     1446.22     40.61 o 
  -5  -7   4      301.66      300.87     16.33 o 
  -4  -7   4       31.49       32.90      7.69 o 
  -3  -7   4       24.60       29.47      7.36 o 
  -2  -7   4       43.89       43.49      7.31 o 
  -1  -7   4       48.08       36.49      5.86 o 
   0  -7   4        4.11       -4.20      4.20 o 
   1  -7   4      593.97      633.71     19.66 o 
   2  -7   4      121.18      115.98      9.64 o 
   3  -7   4       13.85       19.80      6.68 o 
   4  -7   4       38.93       33.81     16.31 o 
   5  -7   4       27.58       19.77      8.51 o 
   6  -7   4      118.68      156.29     23.62 o 
   7  -7   4       71.13      115.56     22.36 o 
   8  -7   4       25.18       50.24     19.09 o 
   9  -7   4        0.06       -8.29     15.07 o 
  10  -7   4        2.91      -13.81     13.81 o 
  11  -7   4        5.32       28.13     18.34 o 
  12  -7   4        0.16       13.81     20.34 o 
  13  -7   4        1.18       10.05     18.33 o 
 -12  -6   4        2.31       -4.77     20.09 o 
 -11  -6   4        0.25       25.87     20.85 o 
 -10  -6   4        0.64       -7.85     11.81 o 
  -9  -6   4       29.92       44.13     11.21 o 
  -8  -6   4        8.06       23.73     10.39 o 
  -7  -6   4      792.59      767.55     29.86 o 
  -6  -6   4       73.41       96.72     22.15 o 
  -5  -6   4      215.72      215.31     13.40 o 
  -4  -6   4       20.49       22.51      4.79 o 
  -3  -6   4       44.40       38.76      4.28 o 
  -2  -6   4      121.98      146.54      6.92 o 
  -1  -6   4      244.76      267.00      8.08 o 
   0  -6   4       19.51       18.54      2.99 o 
   1  -6   4      237.09      216.28     11.19 o 
   2  -6   4        8.42        4.77      2.79 o 
   3  -6   4      106.29      108.63      5.76 o 
   4  -6   4       52.58       65.60      5.55 o 
   5  -6   4       68.35       74.28      7.83 o 
   6  -6   4        4.20       14.96      7.07 o 
   7  -6   4        4.88        7.96     11.47 o 
   8  -6   4        0.04       -6.06      8.50 o 
   9  -6   4       14.54        2.67     20.47 o 
  10  -6   4       10.84       12.35     11.44 o 
  11  -6   4        4.97        5.82     11.79 o 
  12  -6   4        4.79        1.26     18.59 o 
  13  -6   4        2.21      -15.82     15.82 o 
 -13  -5   4        7.75       -7.54     20.85 o 
 -12  -5   4        0.02      -19.59     19.59 o 
 -11  -5   4        1.30       19.74     13.85 o 
 -10  -5   4        0.36       -5.21     13.94 o 
  -9  -5   4        0.89        3.89      9.11 o 
  -8  -5   4       17.77        7.93      8.41 o 
  -7  -5   4       20.97       22.26     18.08 o 
  -6  -5   4      318.39      292.33     12.27 o 
  -5  -5   4      118.22      136.73      8.82 o 
  -4  -5   4      159.36      164.61      7.59 o 
  -3  -5   4       57.93       54.18      4.32 o 
  -2  -5   4        0.29       -2.17      2.65 o 
  -1  -5   4      194.24      206.42      8.28 o 
   0  -5   4        0.10       -0.53      4.02 o 
   1  -5   4        9.64        7.60      2.95 o 
   2  -5   4        8.27        7.54      3.07 o 
   3  -5   4       43.54       50.68      4.83 o 
   4  -5   4       40.66       38.94      4.07 o 
   5  -5   4      131.45      130.40      7.62 o 
   6  -5   4        3.90        2.27      5.76 o 
   7  -5   4        5.73       19.71      7.72 o 
   8  -5   4      103.55      110.72     10.70 o 
   9  -5   4        2.55        9.31      7.22 o 
  10  -5   4       13.02       17.27      9.30 o 
  11  -5   4       13.31        6.87     12.31 o 
  12  -5   4        5.83        8.35     13.94 o 
  13  -5   4        0.00       -7.74     13.50 o 
 -13  -4   4        0.11        8.04     24.36 o 
 -12  -4   4        0.03       20.34     20.34 o 
 -11  -4   4        8.75        5.64     13.23 o 
 -10  -4   4        1.96        7.88     11.10 o 
  -9  -4   4        0.48       -6.05      9.65 o 
  -8  -4   4       14.41       16.78      9.41 o 
  -7  -4   4       12.87       -1.34      5.45 o 
  -6  -4   4       73.86       83.81      6.38 o 
  -5  -4   4       96.27       97.59      6.00 o 
  -4  -4   4       26.90       26.61      3.31 o 
  -3  -4   4        0.37        2.30      2.37 o 
  -2  -4   4       75.62       92.22      5.20 o 
  -1  -4   4      161.06      169.11      6.34 o 
   0  -4   4      124.19      132.50      6.74 o 
   1  -4   4      112.13      105.03      5.51 o 
   2  -4   4     3077.44     3235.09     36.71 o 
   3  -4   4        2.32       -2.63      3.63 o 
   4  -4   4     4716.42     5220.51     51.61 o 
   5  -4   4       12.76       17.14      3.99 o 
   6  -4   4        2.38        0.73      3.67 o 
   7  -4   4      128.80      116.80     13.53 o 
   8  -4   4        2.76       -2.26      9.68 o 
   9  -4   4       13.17       19.97      8.09 o 
  10  -4   4       28.81       34.03      9.91 o 
  11  -4   4       23.89       20.45     15.32 o 
  12  -4   4        0.16       -5.04     12.61 o 
  13  -4   4        3.26       15.59     15.45 o 
 -13  -3   4        3.75       -3.77     20.60 o 
 -12  -3   4        9.80       12.06     19.84 o 
 -11  -3   4        3.31      -10.77     12.06 o 
 -10  -3   4        3.62       10.06     10.72 o 
  -9  -3   4        6.01       -7.94     11.51 o 
  -8  -3   4        0.36        6.45      6.82 o 
  -7  -3   4       81.60      103.93      8.15 o 
  -6  -3   4       50.90       50.74      5.32 o 
  -5  -3   4       14.87       26.00      5.07 o 
  -4  -3   4       32.70       42.53      3.43 o 
  -3  -3   4      469.77      445.99      7.68 o 
  -2  -3   4       32.70       25.67      2.86 o 
  -1  -3   4      155.10      153.08      6.49 o 
   0  -3   4      391.48      382.85      9.90 o 
   1  -3   4      104.97      103.96      6.16 o 
   2  -3   4      294.42      293.09      8.39 o 
   3  -3   4     3371.72     3471.92     48.56 o 
   4  -3   4       58.09       72.24      5.11 o 
   5  -3   4     1164.11     1095.80     15.48 o 
   6  -3   4      206.70      189.61      7.70 o 
   7  -3   4       53.55       67.36      9.43 o 
   8  -3   4       14.80       17.08      7.22 o 
   9  -3   4       43.13       52.99      9.71 o 
  10  -3   4       24.70       22.43      9.53 o 
  11  -3   4        5.62       10.15     12.43 o 
  12  -3   4        0.46       -7.89     15.45 o 
  13  -3   4        0.01      -12.73     12.73 o 
  14  -3   4        0.04      -14.22     14.22 o 
 -14  -2   4        0.36        2.01     24.61 o 
 -13  -2   4        0.19      -16.07     18.84 o 
 -12  -2   4        5.14       25.47     15.18 o 
 -11  -2   4        5.95        6.31      9.69 o 
 -10  -2   4       28.60       26.86      9.33 o 
  -9  -2   4        5.58        6.20      7.87 o 
  -8  -2   4        6.27        0.82      7.54 o 
  -7  -2   4       10.80        9.80      6.18 o 
  -6  -2   4       70.34       72.86      5.38 o 
  -5  -2   4        0.02       -0.62      2.91 o 
  -4  -2   4     1723.03     1729.69     19.13 o 
  -3  -2   4     2427.61     2509.75     21.30 o 
  -2  -2   4      922.23      898.58     14.10 o 
  -1  -2   4      228.91      237.35      6.46 o 
   0  -2   4     1028.01     1069.67     16.19 o 
   1  -2   4      398.78      390.52      8.97 o 
   2  -2   4      830.84      820.14     17.38 o 
   3  -2   4       88.50      108.64      7.33 o 
   4  -2   4      451.53      447.67     11.61 o 
   5  -2   4      904.02      938.93     15.16 o 
   6  -2   4       14.75        9.64      4.15 o 
   7  -2   4        4.97       11.25      5.66 o 
   8  -2   4        3.79        3.41      5.98 o 
   9  -2   4       15.83        6.02      7.50 o 
  10  -2   4        0.00       -6.68      6.68 o 
  11  -2   4        0.76        9.50      9.65 o 
  12  -2   4        0.22        7.21     10.52 o 
  13  -2   4        0.22        3.93     12.11 o 
  14  -2   4        0.10       32.99     18.13 o 
 -14  -1   4        2.37       12.07     17.58 o 
 -13  -1   4        6.91       20.33     23.36 o 
 -12  -1   4        7.35        3.19     11.90 o 
 -11  -1   4        4.25        7.87      9.55 o 
 -10  -1   4        0.05       -0.65      8.31 o 
  -9  -1   4        6.18        3.54      7.78 o 
  -8  -1   4       24.73       14.45      9.56 o 
  -7  -1   4        1.81        5.99      6.38 o 
  -6  -1   4       49.00       39.55      4.11 o 
  -5  -1   4       60.19       60.63      3.87 o 
  -4  -1   4      789.98      844.80     11.06 o 
  -3  -1   4      814.01      839.10      8.54 o 
  -2  -1   4       18.91       20.35      1.82 o 
  -1  -1   4       48.26       65.16      3.89 o 
   0  -1   4       86.03       95.80      4.51 o 
   1  -1   4      148.14      161.97      9.34 o 
   2  -1   4      262.97      265.76      5.55 o 
   3  -1   4      808.52      776.65     11.67 o 
   4  -1   4        6.72       10.80      3.82 o 
   5  -1   4      344.28      366.77     11.86 o 
   6  -1   4      126.05      128.44     11.20 o 
   7  -1   4       26.65       17.88      6.74 o 
   8  -1   4        6.75       -1.49      6.40 o 
   9  -1   4       15.60       19.79      9.28 o 
  10  -1   4        0.03        4.58      7.31 o 
  11  -1   4        1.13       -6.25      9.31 o 
  12  -1   4        5.50       15.82     11.61 o 
  13  -1   4       10.63       13.01     11.86 o 
 -14   0   4        4.54      -14.20     14.20 o 
 -13   0   4        6.28        9.54     13.85 o 
 -12   0   4        3.04        8.58     15.82 o 
 -11   0   4        4.42        7.78      8.75 o 
 -10   0   4       23.19       32.52     13.05 o 
  -9   0   4        5.83       -1.56      9.01 o 
  -8   0   4        6.40        5.38      7.62 o 
  -7   0   4       34.13       35.59      7.56 o 
  -6   0   4       88.08       95.50      4.44 o 
  -5   0   4        0.29       -0.50      3.89 o 
  -4   0   4      793.81      797.86     12.57 o 
  -3   0   4       72.09       71.96      2.86 o 
  -2   0   4       44.73       45.48      2.30 o 
  -1   0   4     3137.35     2956.78     31.03 o 
   0   0   4     3822.38     3612.79     35.21 o 
   1   0   4     1949.22     1760.83     16.83 o 
   2   0   4      317.13      276.38      6.54 o 
   3   0   4      172.67      187.22      6.49 o 
   4   0   4       10.92       15.74      3.53 o 
   5   0   4      195.69      221.75      8.52 o 
   6   0   4       76.27       74.28      7.73 o 
   7   0   4        0.00       -2.57      5.11 o 
   8   0   4        0.23        0.00      6.25 o 
   9   0   4        0.58        4.70      7.06 o 
  10   0   4        5.99        7.82      9.19 o 
  11   0   4        0.00        8.05      9.23 o 
  12   0   4        2.53       11.63     10.61 o 
  13   0   4        0.78        9.27     15.27 o 
 -14   1   4        1.00       10.37     15.83 o 
 -13   1   4        0.01       13.46     14.02 o 
 -12   1   4       13.87       19.54     12.59 o 
 -11   1   4        0.25       -1.77      9.26 o 
 -10   1   4        0.93        1.64      8.04 o 
  -9   1   4        1.93        0.59      7.33 o 
  -8   1   4        8.82        5.20      6.84 o 
  -7   1   4       60.32       51.27      8.08 o 
  -6   1   4        2.81        0.60      3.91 o 
  -5   1   4      293.31      268.79     10.29 o 
  -4   1   4        9.22       12.43      3.17 o 
  -3   1   4       21.06       16.70      3.33 o 
  -2   1   4      999.79     1048.18     11.25 o 
  -1   1   4     1383.51     1283.57     16.07 o 
   0   1   4     1133.71     1096.65     11.58 o 
   1   1   4      605.30      574.66      8.29 o 
   2   1   4      603.35      624.24      8.91 o 
   3   1   4       28.90       33.40      3.93 o 
   4   1   4      266.03      280.33     10.16 o 
   5   1   4      580.20      558.55     11.65 o 
   6   1   4       12.68        5.06      5.17 o 
   7   1   4        1.07        3.57      5.72 o 
   8   1   4       73.09       68.09     12.18 o 
   9   1   4       30.36       23.61      9.90 o 
  10   1   4       11.88       -1.68      9.56 o 
  11   1   4        0.29        0.82      9.67 o 
  12   1   4        3.50       10.55     11.06 o 
  13   1   4        1.72        7.51     11.82 o 
 -14   2   4        0.97       -9.25     18.08 o 
 -13   2   4        0.49       24.11     14.56 o 
 -12   2   4        1.84        6.97     12.16 o 
 -11   2   4       33.44       43.71     13.59 o 
 -10   2   4       53.55       47.08     10.35 o 
  -9   2   4      134.59      141.51     13.86 o 
  -8   2   4       84.75       78.86     12.29 o 
  -7   2   4        0.19       -2.36      5.03 o 
  -6   2   4      325.13      318.41     10.97 o 
  -5   2   4      576.80      530.56     15.36 o 
  -4   2   4      319.22      313.67      9.35 o 
  -3   2   4     1367.11     1331.64     14.99 o 
  -2   2   4      667.71      680.61      8.63 o 
  -1   2   4       15.33        9.81      2.14 o 
   0   2   4      780.58      799.11     10.38 o 
   1   2   4        0.05       -2.22      2.22 o 
   2   2   4      245.28      259.55      7.23 o 
   3   2   4      514.41      535.05      9.83 o 
   4   2   4      216.88      237.01     10.46 o 
   5   2   4       38.74       44.50      6.07 o 
   6   2   4      130.40      132.70      8.47 o 
   7   2   4      267.94      270.13     14.12 o 
   8   2   4        3.73       -0.01      6.46 o 
   9   2   4        3.52       -3.02      7.90 o 
  10   2   4        0.14       -8.65      8.65 o 
  11   2   4        0.01       -0.13      8.87 o 
  12   2   4        1.68       -9.90      9.90 o 
  13   2   4        0.75       -6.57     11.67 o 
 -14   3   4        0.84        5.70     15.27 o 
 -13   3   4        1.68        0.88     13.68 o 
 -12   3   4        3.22        4.32     11.17 o 
 -11   3   4       27.64       27.29     13.31 o 
 -10   3   4        5.89       16.22      9.03 o 
  -9   3   4       12.89       22.22      7.61 o 
  -8   3   4       39.75       44.14      7.68 o 
  -7   3   4       24.66       23.59      6.64 o 
  -6   3   4      191.11      170.71      9.52 o 
  -5   3   4      107.78      120.42      7.24 o 
  -4   3   4       63.48       71.53      4.40 o 
  -3   3   4     1009.45     1052.38     12.02 o 
  -2   3   4      191.04      174.61      5.52 o 
  -1   3   4     1178.27     1213.10     13.63 o 
   0   3   4      120.92      140.77      5.41 o 
   1   3   4      114.66      123.11      5.66 o 
   2   3   4       49.66       64.83      4.76 o 
   3   3   4       29.96       26.59      4.04 o 
   4   3   4        1.20       -2.46      3.55 o 
   5   3   4       24.85       36.72      5.44 o 
   6   3   4       11.90       14.62      5.64 o 
   7   3   4        1.05        6.22      7.07 o 
   8   3   4        3.00        9.07      8.70 o 
   9   3   4       36.05       41.92     15.66 o 
  10   3   4        9.66        8.28     10.25 o 
  11   3   4        4.58       -2.75     11.19 o 
  12   3   4        4.17        3.37     12.27 o 
  13   3   4        0.00        3.85     16.86 o 
 -14   4   4        2.85      -13.55     13.66 o 
 -13   4   4        0.05       14.66     21.73 o 
 -12   4   4        5.17       -4.14     11.72 o 
 -11   4   4       27.02        9.72     12.78 o 
 -10   4   4       29.69       36.64     10.10 o 
  -9   4   4      316.55      329.10     16.94 o 
  -8   4   4      128.84      118.33     10.99 o 
  -7   4   4       96.69       88.31      8.67 o 
  -6   4   4      115.99      117.24      9.37 o 
  -5   4   4      403.04      394.00     11.88 o 
  -4   4   4        1.65       -0.53      2.59 o 
  -3   4   4        0.19        2.92      2.54 o 
  -2   4   4      441.42      462.50      9.82 o 
  -1   4   4      166.64      202.37      6.33 o 
   0   4   4        0.11       -1.99      3.41 o 
   1   4   4        0.41        2.27      3.13 o 
   2   4   4       60.26       68.63      5.25 o 
   3   4   4       75.68       83.55      5.88 o 
   4   4   4      227.42      199.48      9.75 o 
   5   4   4       60.84       61.56      6.92 o 
   6   4   4      100.30       80.37      7.90 o 
   7   4   4        6.09        0.85      6.96 o 
   8   4   4       70.69       64.97     10.17 o 
   9   4   4        5.43       -0.79      8.90 o 
  10   4   4        0.24      -11.43     11.43 o 
  11   4   4        1.31      -12.65     12.65 o 
  12   4   4        1.23       18.18     16.88 o 
 -13   5   4        0.20        3.23     13.39 o 
 -12   5   4        0.01      -11.98     11.98 o 
 -11   5   4        5.28        5.60     15.82 o 
 -10   5   4       78.45       82.74     12.70 o 
  -9   5   4      123.84      144.81     14.10 o 
  -8   5   4        4.99        2.32      5.95 o 
  -7   5   4        0.00        0.93      5.16 o 
  -6   5   4       37.04       29.73      5.70 o 
  -5   5   4        6.21        2.39      4.14 o 
  -4   5   4       35.67       36.80      4.01 o 
  -3   5   4        4.13        0.15      2.35 o 
  -2   5   4        6.83        5.62      2.91 o 
  -1   5   4       77.54       75.26      4.87 o 
   0   5   4      407.85      398.12      8.80 o 
   1   5   4      559.50      600.36     11.59 o 
   2   5   4       75.17       76.65      5.87 o 
   3   5   4        1.55       -1.86      4.80 o 
   4   5   4        1.43        4.67      5.21 o 
   5   5   4      256.29      320.36     12.09 o 
   6   5   4       51.79       58.50      9.02 o 
   7   5   4      124.92      118.41     13.06 o 
   8   5   4       31.54       32.39      9.29 o 
   9   5   4        0.06       26.30     14.38 o 
  10   5   4       10.14        6.56     13.19 o 
  11   5   4        0.61       11.24     17.23 o 
  12   5   4        0.84      -15.89     15.89 o 
 -13   6   4        5.90        3.75     14.24 o 
 -12   6   4        2.71       14.96     19.09 o 
 -11   6   4        6.12        4.20     11.81 o 
 -10   6   4       16.24       38.81     30.14 o 
  -9   6   4        0.55        1.03      8.64 o 
  -8   6   4        0.16       -0.60      7.82 o 
  -7   6   4       15.71        6.53      5.90 o 
  -6   6   4        0.01       -3.28      5.14 o 
  -5   6   4       15.89        0.03      4.86 o 
  -4   6   4        6.54       -2.68      4.61 o 
  -3   6   4        6.78        2.10      3.49 o 
  -2   6   4        0.65       -0.53      3.32 o 
  -1   6   4       13.07       15.01      4.27 o 
   0   6   4        5.26       -0.07      3.63 o 
   1   6   4      259.56      283.17     11.24 o 
   2   6   4      140.58      149.70      9.04 o 
   3   6   4      108.64      117.38      8.72 o 
   4   6   4      172.54      155.99      9.98 o 
   5   6   4        0.18       -3.77      7.90 o 
   6   6   4       29.00       34.71      8.29 o 
   7   6   4        2.72       12.07      9.20 o 
   8   6   4        9.77       23.41     10.83 o 
   9   6   4       47.08       64.07     18.56 o 
  10   6   4        6.45        3.96     15.82 o 
  11   6   4        2.48        9.88     18.33 o 
 -13   7   4        0.54      -14.57     14.57 o 
 -12   7   4        0.25       -7.62     12.67 o 
 -11   7   4        1.24        3.21     12.16 o 
 -10   7   4        1.43       11.02     14.69 o 
  -9   7   4        1.12        3.40     12.14 o 
  -8   7   4        0.27      -12.54     12.54 o 
  -7   7   4        2.92        1.19      6.92 o 
  -6   7   4       27.13       22.18      7.70 o 
  -5   7   4        1.04        4.61      5.66 o 
  -4   7   4       56.58       43.48      6.46 o 
  -3   7   4       26.50       19.29      6.21 o 
  -2   7   4      139.21      147.26      7.20 o 
  -1   7   4      140.88      137.88      7.83 o 
   0   7   4      250.33      238.81     10.05 o 
   1   7   4      422.65      415.56     12.58 o 
   2   7   4      596.32      616.34     15.73 o 
   3   7   4      376.51      368.12     15.67 o 
   4   7   4       45.82       46.89     10.39 o 
   5   7   4      271.04      250.65     16.25 o 
   6   7   4        0.53       -5.73      8.29 o 
   7   7   4        5.16        4.54     10.42 o 
   8   7   4       22.83       33.79     11.79 o 
   9   7   4        0.25        4.70     15.05 o 
  10   7   4        0.08       10.55     18.33 o 
  11   7   4        2.10        3.01     25.12 o 
 -12   8   4        0.19       14.07     20.85 o 
 -11   8   4        0.78        2.76     18.33 o 
 -10   8   4        0.23      -13.81     13.81 o 
  -9   8   4        0.71      -12.56     17.08 o 
  -8   8   4        2.74       24.11     16.58 o 
  -7   8   4        2.86       15.08      9.98 o 
  -6   8   4       18.80       10.18      9.82 o 
  -5   8   4       18.69       12.96     14.03 o 
  -4   8   4        6.17        8.17      6.64 o 
  -3   8   4        4.44       11.46      7.10 o 
  -2   8   4       69.32       68.92      8.45 o 
  -1   8   4        9.43       21.41      6.19 o 
   0   8   4      202.81      189.59     10.65 o 
   1   8   4     1024.90     1052.51     22.39 o 
   2   8   4        5.60       -3.21      7.61 o 
   3   8   4        9.90       12.83      8.57 o 
   4   8   4        2.29       -1.32      8.37 o 
   5   8   4        4.84        5.03      8.66 o 
   6   8   4        8.38       20.10     17.94 o 
   7   8   4        0.49       -6.86     10.16 o 
   8   8   4        0.52       -1.81     14.00 o 
   9   8   4        1.53        7.68     22.73 o 
  10   8   4        9.56       -4.47     16.31 o 
 -11   9   4        0.14      -17.58     17.58 o 
 -10   9   4        0.42        0.25     19.59 o 
  -9   9   4        0.37       -7.28     19.34 o 
  -8   9   4        6.91       15.85     17.83 o 
  -7   9   4       61.15       43.76     12.88 o 
  -6   9   4        0.95        8.91     10.92 o 
  -5   9   4      129.00      148.02     14.60 o 
  -4   9   4       28.07       12.12      8.42 o 
  -3   9   4      245.39      259.60     27.06 o 
  -2   9   4       23.04       19.02      9.23 o 
  -1   9   4        0.03       15.55      7.79 o 
   0   9   4       26.32       20.65     11.62 o 
   1   9   4      118.33      143.06     16.84 o 
   2   9   4        2.92       -3.85     10.49 o 
   3   9   4       57.78       59.14     13.79 o 
   4   9   4        9.03       -5.47     12.42 o 
   5   9   4        1.96      -10.48     10.48 o 
   6   9   4        0.21       -4.73     10.34 o 
   7   9   4        0.17       -8.40      9.37 o 
   8   9   4        0.30        3.45     21.73 o 
   9   9   4        0.57       -8.75     17.46 o 
 -11  10   4        0.98        6.28     22.60 o 
 -10  10   4        0.00        3.01     21.35 o 
  -9  10   4        0.00       22.86     22.60 o 
  -8  10   4       10.27        4.59     34.16 o 
  -7  10   4        1.47       -8.03     10.82 o 
  -6  10   4        0.92        3.71     11.02 o 
  -5  10   4       12.80       -4.83     11.18 o 
  -4  10   4        1.33       10.53     10.84 o 
  -3  10   4        9.48       -3.27     18.46 o 
  -2  10   4       39.76       49.22     14.77 o 
  -1  10   4       64.08       38.31     19.15 o 
   0  10   4       34.24       20.04     12.70 o 
   1  10   4       30.31       15.43     12.22 o 
   2  10   4        0.25      -11.48     11.48 o 
   3  10   4        0.35      -13.78     13.78 o 
   4  10   4        9.53       -9.82     12.58 o 
   5  10   4        0.01       14.81     12.89 o 
   6  10   4        0.01        6.95     13.82 o 
   7  10   4        3.02      -11.25     12.84 o 
   8  10   4        5.67       25.12     25.87 o 
 -10  11   4        1.31       -1.00     24.61 o 
  -9  11   4        1.67       41.72     17.49 o 
  -8  11   4        0.04       12.80     13.17 o 
  -7  11   4        2.68       12.64     13.17 o 
  -6  11   4        0.17       -7.41     15.66 o 
  -5  11   4        0.05       -8.71     14.66 o 
  -4  11   4        4.78       13.32     14.35 o 
  -3  11   4        5.79       -7.29     13.98 o 
  -2  11   4        2.27       -2.59     11.94 o 
  -1  11   4        1.26       -4.43     14.57 o 
   0  11   4       12.73        6.61     12.44 o 
   1  11   4        3.54        7.41     12.13 o 
   2  11   4        4.16        1.17     12.96 o 
   3  11   4        0.53      -10.24     16.23 o 
   4  11   4        7.21        2.74     13.60 o 
   5  11   4        3.04       18.19     17.84 o 
   6  11   4        0.01       23.99     18.05 o 
   7  11   4        0.11      -16.58     23.86 o 
  -8  12   4        1.13      -18.60     18.60 o 
  -7  12   4        0.11       -4.46     16.16 o 
  -6  12   4        0.05       12.15     17.19 o 
  -5  12   4        0.00      -16.59     16.59 o 
  -4  12   4        0.20       17.13     16.26 o 
  -3  12   4        5.96        7.15     15.46 o 
  -2  12   4        0.02       13.05     14.54 o 
  -1  12   4       10.44       -8.58     15.05 o 
   0  12   4        2.74      -11.65     12.55 o 
   1  12   4        0.14      -12.81     12.86 o 
   2  12   4        0.00        0.16     13.87 o 
   3  12   4       43.52       31.80     15.59 o 
   4  12   4        5.62        5.69     16.30 o 
   5  12   4       18.18       29.52     16.67 o 
  -6  13   4        2.29        7.57     18.81 o 
  -5  13   4       10.31       16.53     18.69 o 
  -4  13   4        1.38      -13.06     15.16 o 
  -3  13   4        2.75      -10.97     14.87 o 
  -2  13   4        0.13      -14.44     14.44 o 
  -1  13   4        3.58       22.78     19.47 o 
   0  13   4        7.93       -1.50     16.58 o 
   1  13   4        0.42      -17.51     17.51 o 
   2  13   4        7.39        5.34     17.39 o 
   3  13   4        0.61      -13.31     15.99 o 
  -2 -15   5        3.71       -5.99     14.89 o 
  -1 -15   5        3.54        2.22     11.63 o 
   0 -15   5        2.21        8.78     16.35 o 
   1 -15   5        2.11       -4.67     11.30 o 
   2 -15   5        2.68       -6.74     12.98 o 
   3 -15   5        1.81       -5.04     12.40 o 
   4 -15   5        3.19        4.25     12.56 o 
   5 -15   5        0.09       -5.26     16.93 o 
  -5 -14   5        0.33       -0.24     16.05 o 
  -4 -14   5        2.61       -2.97     16.94 o 
  -3 -14   5        0.38      -10.69     14.57 o 
  -2 -14   5        1.06      -14.07     14.92 o 
  -1 -14   5        9.71       -2.65     13.00 o 
   0 -14   5        0.00       13.69     10.68 o 
   1 -14   5        1.33        3.57     11.04 o 
   2 -14   5       18.19       22.98     11.69 o 
   3 -14   5       13.50       -1.50     12.47 o 
   4 -14   5        1.17        2.75      9.81 o 
   5 -14   5        1.03        3.86     12.09 o 
   6 -14   5        0.15       -0.07     13.30 o 
   7 -14   5        3.64       16.03     13.73 o 
  -6 -13   5        2.39       20.09     17.86 o 
  -5 -13   5        7.89        8.57     16.45 o 
  -4 -13   5        1.50        3.05     15.20 o 
  -3 -13   5        0.88        8.67     13.32 o 
  -2 -13   5        2.71       16.63     11.20 o 
  -1 -13   5        0.03       -6.89     10.06 o 
   0 -13   5        5.11        3.57      8.14 o 
   1 -13   5       20.94       12.74      9.64 o 
   2 -13   5        8.29        5.80      8.70 o 
   3 -13   5       10.85       10.24     10.45 o 
   4 -13   5        0.26        1.86      9.43 o 
   5 -13   5       11.02        6.88     10.49 o 
   6 -13   5       15.33       19.71     11.66 o 
   7 -13   5        3.25       -8.32     15.70 o 
   8 -13   5        0.21      -13.50     18.96 o 
   9 -13   5        3.02      -19.34     21.85 o 
  -8 -12   5        4.64       17.23     22.86 o 
  -7 -12   5       51.33       79.60     36.42 o 
  -6 -12   5        0.74       -7.60     14.19 o 
  -5 -12   5        3.96        9.98     12.85 o 
  -4 -12   5        0.44       -9.21     11.46 o 
  -3 -12   5        0.62        2.16      9.71 o 
  -2 -12   5        2.69       -5.95      9.20 o 
  -1 -12   5        4.55        0.15      8.86 o 
   0 -12   5        9.31       -7.07     13.57 o 
   1 -12   5        1.29        1.14      8.68 o 
   2 -12   5       22.16       16.51      8.66 o 
   3 -12   5        1.11        5.91      8.00 o 
   4 -12   5       17.47       33.80      9.66 o 
   5 -12   5        0.06      -10.97     10.97 o 
   6 -12   5        0.40        7.37     11.52 o 
   7 -12   5        0.01       20.61     24.36 o 
   8 -12   5        1.21       19.77     14.99 o 
   9 -12   5        1.01       12.31     23.11 o 
  10 -12   5        0.32       13.81     24.87 o 
  -9 -11   5        1.32      -20.34     20.34 o 
  -8 -11   5       22.81       13.54     17.02 o 
  -7 -11   5        5.31        1.36     13.88 o 
  -6 -11   5        6.04       12.10     14.30 o 
  -5 -11   5        2.11        8.69     10.16 o 
  -4 -11   5        4.34        9.20     11.23 o 
  -3 -11   5        3.82        3.11      8.67 o 
  -2 -11   5        0.99       11.72      8.26 o 
  -1 -11   5        0.07       -8.24      8.24 o 
   0 -11   5       45.06       61.37     10.75 o 
   1 -11   5        3.14       16.80      7.81 o 
   2 -11   5       11.91       28.47      8.99 o 
   3 -11   5        0.18       -4.77      7.20 o 
   4 -11   5        3.14        4.38     12.99 o 
   5 -11   5        1.92      -10.02     10.02 o 
   6 -11   5        0.29        5.17      9.87 o 
   7 -11   5        0.00       -1.13     13.44 o 
   8 -11   5        0.29      -11.40     11.40 o 
   9 -11   5        2.06        2.78     14.11 o 
  10 -11   5        0.02        4.02     23.11 o 
  11 -11   5        1.45       16.07     23.11 o 
 -10 -10   5        0.95      -26.12     28.63 o 
  -9 -10   5        1.95        1.64     15.01 o 
  -8 -10   5        3.58        4.55     14.84 o 
  -7 -10   5        7.83       20.49     20.72 o 
  -6 -10   5        3.94       -2.68     11.43 o 
  -5 -10   5        1.32       -8.58     10.68 o 
  -4 -10   5        8.06       17.95     16.45 o 
  -3 -10   5        6.70        0.75      7.86 o 
  -2 -10   5        0.56       -1.72      7.18 o 
  -1 -10   5       79.40       61.29     13.26 o 
   0 -10   5        2.77       -2.13      7.03 o 
   1 -10   5      149.65      166.51     13.65 o 
   2 -10   5       24.19       28.77      8.26 o 
   3 -10   5       33.48       36.49     16.74 o 
   4 -10   5       86.51       96.09     14.02 o 
   5 -10   5        5.52        2.25      9.37 o 
   6 -10   5       17.57       16.36     11.36 o 
   7 -10   5        1.08       -7.97     10.65 o 
   8 -10   5        1.07       10.37     10.48 o 
   9 -10   5        0.16       -4.04     10.28 o 
  10 -10   5        0.42       14.75     19.47 o 
  11 -10   5        0.62       12.35     17.05 o 
 -10  -9   5        0.31        9.86     17.20 o 
  -9  -9   5        0.00       19.81     18.46 o 
  -8  -9   5        2.80       -3.00     13.39 o 
  -7  -9   5        0.13        7.37     10.93 o 
  -6  -9   5       24.70       18.98     11.27 o 
  -5  -9   5       41.32       29.41     16.08 o 
  -4  -9   5        5.78        1.40     16.95 o 
  -3  -9   5        7.25        6.61      7.76 o 
  -2  -9   5       72.69       69.99      9.87 o 
  -1  -9   5        6.97        5.24      6.85 o 
   0  -9   5      123.76      112.89     11.04 o 
   1  -9   5       22.27       19.72      7.57 o 
   2  -9   5      271.06      235.66     44.37 o 
   3  -9   5      481.71      567.53     59.37 o 
   4  -9   5       46.84       49.44     14.49 o 
   5  -9   5       60.95       40.37     10.77 o 
   6  -9   5       10.43       14.36      9.12 o 
   7  -9   5        0.14       -2.69      7.94 o 
   8  -9   5        2.09       -0.87      8.92 o 
   9  -9   5        2.88       -1.19      8.84 o 
  10  -9   5        0.54        7.72     11.80 o 
  11  -9   5        4.03        9.07     24.24 o 
  12  -9   5        0.37       22.10     21.60 o 
 -11  -8   5       12.17       22.35     23.11 o 
 -10  -8   5        7.12        0.00     16.58 o 
  -9  -8   5       19.83       24.38     14.91 o 
  -8  -8   5        4.59        4.14     11.89 o 
  -7  -8   5       21.13       30.06     20.60 o 
  -6  -8   5        0.00        9.47     17.96 o 
  -5  -8   5        2.16       19.65     10.25 o 
  -4  -8   5      220.60      218.39     14.34 o 
  -3  -8   5      158.81      153.75     12.44 o 
  -2  -8   5       92.69       73.96     11.69 o 
  -1  -8   5        4.77       18.91      6.56 o 
   0  -8   5        0.10       -1.60      5.76 o 
   1  -8   5      160.46      146.65     14.92 o 
   2  -8   5      215.63      227.76     18.48 o 
   3  -8   5      133.79      127.24     46.61 o 
   4  -8   5       10.34       15.58     13.20 o 
   5  -8   5        5.55       -1.43      9.47 o 
   6  -8   5        7.56        9.65      9.23 o 
   7  -8   5        0.24      -12.81     14.82 o 
   8  -8   5        6.56       14.32     17.58 o 
   9  -8   5        0.37        5.27     17.08 o 
  10  -8   5        2.90        2.76     20.09 o 
  11  -8   5        0.16       21.85     21.60 o 
  12  -8   5        0.19       29.13     21.85 o 
 -12  -7   5        5.81       55.26     26.12 o 
 -11  -7   5       10.13       17.72     17.10 o 
 -10  -7   5        2.07       12.51     13.62 o 
  -9  -7   5        3.46       -2.81      9.74 o 
  -8  -7   5       39.61       30.85     10.16 o 
  -7  -7   5       21.10        7.40      8.98 o 
  -6  -7   5        0.05       15.29      9.36 o 
  -5  -7   5     1436.35     1325.77     29.65 o 
  -4  -7   5       78.44       50.54     12.84 o 
  -3  -7   5        0.75        3.50      5.81 o 
  -2  -7   5      172.93      196.75     16.66 o 
  -1  -7   5        1.59        9.64      5.51 o 
   0  -7   5       30.59       36.64      6.51 o 
   1  -7   5       48.58       39.24      9.17 o 
   2  -7   5       59.16       64.28      9.54 o 
   3  -7   5      118.52      126.20     10.94 o 
   4  -7   5       43.73       45.30      9.50 o 
   5  -7   5        5.08       15.47     16.33 o 
   6  -7   5        4.63       -8.17      8.17 o 
   7  -7   5       19.61       18.00      9.37 o 
   8  -7   5       11.63        3.12     11.45 o 
   9  -7   5        0.68       -6.56     10.30 o 
  10  -7   5        2.15      -10.44     10.67 o 
  11  -7   5        1.85       -7.85     12.85 o 
  12  -7   5        5.62       13.56     23.11 o 
  13  -7   5        0.07      -15.57     20.09 o 
 -12  -6   5        2.01       -8.29     20.34 o 
 -11  -6   5        0.65        8.47     14.82 o 
 -10  -6   5        9.25       21.40     13.30 o 
  -9  -6   5        3.75       -8.26     10.08 o 
  -8  -6   5        0.17        7.37      8.62 o 
  -7  -6   5       14.74        5.29      8.26 o 
  -6  -6   5      294.14      267.75     30.63 o 
  -5  -6   5       44.81       47.43     14.08 o 
  -4  -6   5       49.66       48.42      5.55 o 
  -3  -6   5       97.40       79.26      5.29 o 
  -2  -6   5       26.53       24.67      4.06 o 
  -1  -6   5       19.92       19.94      4.32 o 
   0  -6   5        1.62        0.76      4.22 o 
   1  -6   5        4.65       -1.73      3.32 o 
   2  -6   5       84.66       89.54      6.33 o 
   3  -6   5       15.44        2.96      4.36 o 
   4  -6   5       61.15       61.41      8.78 o 
   5  -6   5       50.13       54.32     10.17 o 
   6  -6   5        1.66        0.11      7.04 o 
   7  -6   5        0.56       -8.60      8.60 o 
   8  -6   5        1.33       12.16     10.73 o 
   9  -6   5        0.00       -5.01      9.86 o 
  10  -6   5        0.60        4.20     11.15 o 
  11  -6   5        5.34        7.01     37.55 o 
  12  -6   5        3.88       21.10     20.85 o 
  13  -6   5        6.06       25.87     20.09 o 
 -13  -5   5        6.40       60.53     27.38 o 
 -12  -5   5        1.19       12.56     22.10 o 
 -11  -5   5        7.92       -7.84     12.27 o 
 -10  -5   5        2.27        5.20     12.42 o 
  -9  -5   5        1.55       11.43      9.95 o 
  -8  -5   5        4.68       13.52     11.91 o 
  -7  -5   5        4.99        7.17      8.32 o 
  -6  -5   5        0.07       -1.86      4.96 o 
  -5  -5   5       33.58       32.67      5.49 o 
  -4  -5   5       53.50       61.23      5.14 o 
  -3  -5   5      218.06      250.08      7.91 o 
  -2  -5   5      142.61      141.64      5.70 o 
  -1  -5   5      551.27      524.94     11.27 o 
   0  -5   5       34.58       35.98      4.11 o 
   1  -5   5      296.98      317.72      9.32 o 
   2  -5   5      178.42      171.87     13.57 o 
   3  -5   5        0.74       -0.46      3.29 o 
   4  -5   5      112.48      112.77      6.29 o 
   5  -5   5       16.58       21.43      5.79 o 
   6  -5   5      332.50      328.66     14.58 o 
   7  -5   5        1.42        9.14      6.81 o 
   8  -5   5       53.59       50.65      9.35 o 
   9  -5   5       16.56       14.58      9.16 o 
  10  -5   5        6.23        4.59      9.96 o 
  11  -5   5        3.48        2.71     14.52 o 
  12  -5   5        0.35        7.65     15.05 o 
  13  -5   5        0.88       -6.67     14.09 o 
 -13  -4   5        1.64       20.34     23.11 o 
 -12  -4   5        0.98      -13.01     13.01 o 
 -11  -4   5        3.16      -11.94     11.94 o 
 -10  -4   5        6.43        4.22     10.36 o 
  -9  -4   5        0.06       -2.97      8.44 o 
  -8  -4   5       36.24       37.93     13.06 o 
  -7  -4   5       11.30        3.28      7.75 o 
  -6  -4   5       53.21       53.10      5.51 o 
  -5  -4   5      236.39      243.02      8.90 o 
  -4  -4   5       10.43       13.83      2.97 o 
  -3  -4   5        5.44        2.59      2.53 o 
  -2  -4   5       45.31       54.75      3.74 o 
  -1  -4   5       39.94       36.86      4.51 o 
   0  -4   5       40.20       41.07      4.09 o 
   1  -4   5       14.90       18.45      4.99 o 
   2  -4   5        3.92        7.03      3.32 o 
   3  -4   5        0.05       -2.61      2.81 o 
   4  -4   5       51.32       55.42      4.76 o 
   5  -4   5     1123.61     1225.19     23.69 o 
   6  -4   5      108.65      120.19      9.77 o 
   7  -4   5       59.08       58.55      8.57 o 
   8  -4   5        2.65        6.66      6.87 o 
   9  -4   5        6.28        3.71      7.79 o 
  10  -4   5        0.02       -6.86      8.90 o 
  11  -4   5        0.07       -7.12     12.93 o 
  12  -4   5        1.38      -12.16     12.16 o 
  13  -4   5        0.00       17.07     16.05 o 
 -13  -3   5        1.52       10.30     23.61 o 
 -12  -3   5        0.86        5.20     17.20 o 
 -11  -3   5        3.86      -10.44     10.87 o 
 -10  -3   5        1.35       -9.65      9.65 o 
  -9  -3   5        2.79        1.40      8.26 o 
  -8  -3   5       30.82       30.56      9.16 o 
  -7  -3   5        0.38        0.62      6.06 o 
  -6  -3   5       16.13       15.36      4.37 o 
  -5  -3   5       87.33       84.42      5.45 o 
  -4  -3   5        6.77        3.15      2.45 o 
  -3  -3   5      706.56      739.78      9.29 o 
  -2  -3   5      344.05      351.91      7.14 o 
  -1  -3   5      380.90      408.01     11.82 o 
   0  -3   5       39.52       30.01      3.54 o 
   1  -3   5      158.72      186.05      7.91 o 
   2  -3   5       14.44       13.65      3.06 o 
   3  -3   5       93.60       96.38      5.77 o 
   4  -3   5      265.55      273.98     12.07 o 
   5  -3   5      554.48      585.12     12.50 o 
   6  -3   5       18.40       -0.53      5.33 o 
   7  -3   5       26.32       18.59      7.32 o 
   8  -3   5       16.07       21.76      9.17 o 
   9  -3   5       10.19        3.60      7.66 o 
  10  -3   5        2.22       -5.11      8.23 o 
  11  -3   5        0.01        0.20     11.96 o 
  12  -3   5        2.72       -4.58     28.38 o 
  13  -3   5        0.33      -14.48     14.48 o 
 -13  -2   5        0.38        0.75     18.84 o 
 -12  -2   5        3.23       -2.65     13.19 o 
 -11  -2   5        9.92       27.92     10.22 o 
 -10  -2   5        5.39       18.32      8.97 o 
  -9  -2   5       45.60       37.67      8.94 o 
  -8  -2   5       20.91       23.20      8.65 o 
  -7  -2   5        0.77        2.55      6.52 o 
  -6  -2   5       92.31      102.26      6.95 o 
  -5  -2   5        6.86        4.43      2.94 o 
  -4  -2   5       87.22      105.73      4.15 o 
  -3  -2   5      767.52      757.90      8.72 o 
  -2  -2   5       60.73       56.35      2.64 o 
  -1  -2   5       51.82       48.87      3.72 o 
   0  -2   5       15.31       14.16      2.71 o 
   1  -2   5        0.07       -2.00      2.37 o 
   2  -2   5       96.02      107.74      5.44 o 
   3  -2   5      128.09      139.18      7.37 o 
   4  -2   5       57.32       43.91      4.71 o 
   5  -2   5      113.95      127.23      7.07 o 
   6  -2   5       77.35       83.22     11.70 o 
   7  -2   5       54.79       60.63      7.48 o 
   8  -2   5      133.51      134.26     10.34 o 
   9  -2   5       58.84       64.36      9.27 o 
  10  -2   5        1.92       -6.78      6.78 o 
  11  -2   5        0.13       12.96     10.43 o 
  12  -2   5        0.44        5.85     11.59 o 
  13  -2   5        1.07       -2.76     12.07 o 
 -14  -1   5        0.86        1.76     23.61 o 
 -13  -1   5        0.01      -13.51     13.66 o 
 -12  -1   5       12.81       27.35     11.52 o 
 -11  -1   5       67.05       61.77     12.12 o 
 -10  -1   5        2.60       12.20      8.40 o 
  -9  -1   5        6.64       10.33      8.03 o 
  -8  -1   5       12.74       11.29      7.88 o 
  -7  -1   5       93.86       81.39      9.67 o 
  -6  -1   5       78.18       76.78      7.77 o 
  -5  -1   5      269.48      249.40     10.71 o 
  -4  -1   5       16.54       20.20      2.09 o 
  -3  -1   5       46.63       46.07      2.54 o 
  -2  -1   5      212.56      219.67      4.64 o 
  -1  -1   5       21.22       31.02      3.14 o 
   0  -1   5      737.69      691.45     16.05 o 
   1  -1   5      333.55      343.05      6.68 o 
   2  -1   5      600.52      585.01      9.01 o 
   3  -1   5       10.40        5.20      2.75 o 
   4  -1   5       73.16       83.86      5.27 o 
   5  -1   5       10.48        9.76      4.19 o 
   6  -1   5      129.41      134.11      9.16 o 
   7  -1   5        6.24        0.23      5.57 o 
   8  -1   5       12.93       16.35      8.41 o 
   9  -1   5        8.75       13.54      7.22 o 
  10  -1   5        6.61       14.13      8.05 o 
  11  -1   5        0.14        2.28     13.74 o 
  12  -1   5        0.25        8.91     19.80 o 
  13  -1   5        0.50        0.85     11.94 o 
 -14   0   5        0.72       -7.53     15.10 o 
 -13   0   5        4.99        0.61     13.03 o 
 -12   0   5       13.84       12.96     13.31 o 
 -11   0   5        3.54        0.18      8.84 o 
 -10   0   5        0.10        2.75      8.35 o 
  -9   0   5       27.18       12.94      8.57 o 
  -8   0   5        1.65       -2.23      6.91 o 
  -7   0   5        0.01      -10.51     10.51 o 
  -6   0   5       11.76       11.90      5.51 o 
  -5   0   5       26.11       18.69      4.77 o 
  -4   0   5       23.76       30.44      3.78 o 
  -3   0   5      333.44      326.61      5.85 o 
  -2   0   5      327.39      317.97      5.38 o 
  -1   0   5     2218.55     2142.74     22.28 o 
   0   0   5     2094.97     1984.59     19.80 o 
   1   0   5      157.39      165.28      5.39 o 
   2   0   5       11.61        2.00      2.48 o 
   3   0   5        4.13        4.23      2.91 o 
   4   0   5      110.04      112.18      5.97 o 
   5   0   5       10.18        2.49      4.08 o 
   6   0   5       13.50       17.96      5.89 o 
   7   0   5       57.66       46.79      7.20 o 
   8   0   5      117.16      101.19     10.70 o 
   9   0   5       12.93       13.88      8.12 o 
  10   0   5        5.22       -0.62      7.78 o 
  11   0   5        6.17       -4.03      9.59 o 
  12   0   5        0.19       -3.11     10.42 o 
  13   0   5        2.67       -1.50     11.84 o 
 -14   1   5        0.72      -13.66     14.20 o 
 -13   1   5        4.05        5.47     13.80 o 
 -12   1   5        0.00        3.10     11.58 o 
 -11   1   5        0.72       31.41     10.75 o 
 -10   1   5       56.30       51.89     10.91 o 
  -9   1   5       20.44       22.19      8.64 o 
  -8   1   5        4.33       -7.20     11.39 o 
  -7   1   5        1.70        5.66      7.07 o 
  -6   1   5      107.86      108.52      7.91 o 
  -5   1   5      212.21      224.10      7.96 o 
  -4   1   5        1.95        1.95      2.85 o 
  -3   1   5      116.44      103.89      4.04 o 
  -2   1   5       49.60       48.57      3.05 o 
  -1   1   5      232.91      209.55      6.69 o 
   0   1   5      276.76      304.52      6.57 o 
   1   1   5      628.28      636.26      9.35 o 
   2   1   5      258.54      274.42      6.84 o 
   3   1   5       91.46      113.19      4.92 o 
   4   1   5      430.86      448.86     10.30 o 
   5   1   5       31.10       25.05      6.25 o 
   6   1   5       31.01       27.14      5.85 o 
   7   1   5       86.72       83.78      8.67 o 
   8   1   5        5.89       -1.92      6.63 o 
   9   1   5       43.73       45.43      9.33 o 
  10   1   5        0.11       -0.35      7.75 o 
  11   1   5        0.36      -10.56     10.56 o 
  12   1   5        0.04       -1.90     11.10 o 
  13   1   5        0.97       19.18     13.48 o 
 -14   2   5        5.66       29.93     16.49 o 
 -13   2   5        0.62       -8.28     13.69 o 
 -12   2   5        0.11       -6.14     11.80 o 
 -11   2   5        1.19       -8.71      8.71 o 
 -10   2   5        0.92       -2.64      8.05 o 
  -9   2   5        3.69        9.19      9.02 o 
  -8   2   5       26.48       20.79      7.60 o 
  -7   2   5       20.01       12.67      5.92 o 
  -6   2   5      332.37      344.88     16.92 o 
  -5   2   5        0.28       -1.56      3.53 o 
  -4   2   5      217.64      241.21      8.16 o 
  -3   2   5        8.96        8.37      2.17 o 
  -2   2   5       32.51       28.13      2.88 o 
  -1   2   5     3104.70     3373.80     30.10 o 
   0   2   5      304.49      293.03      7.00 o 
   1   2   5        0.72        3.70      2.79 o 
   2   2   5        1.63        4.08      2.83 o 
   3   2   5       92.67       95.43      5.15 o 
   4   2   5       22.45       24.82      4.04 o 
   5   2   5       29.47       20.55      6.49 o 
   6   2   5       10.19        7.49      5.27 o 
   7   2   5       42.24       35.55     10.80 o 
   8   2   5        0.28        5.84      7.52 o 
   9   2   5        7.74       -6.61      6.61 o 
  10   2   5        7.96       -7.11      8.61 o 
  11   2   5        0.00        7.81      9.90 o 
  12   2   5        0.73        7.56     11.23 o 
  13   2   5        0.04       29.65     16.42 o 
 -14   3   5        0.01        2.30     15.34 o 
 -13   3   5        0.01       -2.32     14.02 o 
 -12   3   5        0.53        5.16     12.52 o 
 -11   3   5       11.00       11.40     17.46 o 
 -10   3   5       18.25       26.81     12.92 o 
  -9   3   5      257.63      239.55     21.08 o 
  -8   3   5        1.34        9.03      7.14 o 
  -7   3   5      102.99       96.03      8.90 o 
  -6   3   5       33.92       10.32      4.33 o 
  -5   3   5       14.57       14.22      4.44 o 
  -4   3   5       57.99       52.84      4.87 o 
  -3   3   5       48.80       41.13      3.78 o 
  -2   3   5      226.28      260.00      6.45 o 
  -1   3   5      542.12      550.61      9.55 o 
   0   3   5      101.31      112.54      5.26 o 
   1   3   5       26.30       28.31      3.68 o 
   2   3   5        8.17       12.96      3.58 o 
   3   3   5      100.43      107.15      6.45 o 
   4   3   5       12.57       17.67      5.18 o 
   5   3   5        4.19       -7.04      9.85 o 
   6   3   5       59.66       73.49      9.68 o 
   7   3   5       15.55       17.16      7.13 o 
   8   3   5        0.16       -5.20      6.69 o 
   9   3   5        1.93        0.33      8.01 o 
  10   3   5        7.20        5.17      9.73 o 
  11   3   5        4.40        0.21     11.39 o 
  12   3   5        0.17        6.46     12.45 o 
 -13   4   5        0.14       -9.54     13.05 o 
 -12   4   5        1.95       22.08     22.60 o 
 -11   4   5        0.21       12.92     11.61 o 
 -10   4   5      133.28      165.53     15.68 o 
  -9   4   5      158.08      151.13     12.78 o 
  -8   4   5       13.32       18.24      8.22 o 
  -7   4   5        4.06       16.07      6.24 o 
  -6   4   5      106.72      129.79     13.07 o 
  -5   4   5        1.73        3.92      4.44 o 
  -4   4   5      159.08      168.36      7.58 o 
  -3   4   5        5.92        5.82      2.97 o 
  -2   4   5       53.11       57.92      4.12 o 
  -1   4   5      101.17      119.64      5.34 o 
   0   4   5       26.01       24.69      3.79 o 
   1   4   5      173.82      189.48      8.77 o 
   2   4   5        0.05       -3.39      3.39 o 
   3   4   5       14.33       18.48      5.28 o 
   4   4   5        3.32        2.91      5.39 o 
   5   4   5        0.21        2.12      5.52 o 
   6   4   5       24.86       36.22      9.20 o 
   7   4   5       17.86       13.60      6.91 o 
   8   4   5        4.06       10.27      7.81 o 
   9   4   5        4.74        4.30      9.24 o 
  10   4   5       12.24       11.21     11.24 o 
  11   4   5        2.92        8.06     12.00 o 
  12   4   5        1.91       10.05     16.77 o 
 -13   5   5        2.43      -11.81     18.46 o 
 -12   5   5        1.58        4.87     13.26 o 
 -11   5   5        0.22       -0.70     11.63 o 
 -10   5   5       15.69       -3.43     10.03 o 
  -9   5   5       16.26       30.09      8.93 o 
  -8   5   5       37.84       26.61      7.38 o 
  -7   5   5        2.40       -1.19      5.15 o 
  -6   5   5       51.03       51.60      6.74 o 
  -5   5   5      127.34      127.96      9.10 o 
  -4   5   5      104.12       98.69      6.79 o 
  -3   5   5        0.40       -2.70      2.96 o 
  -2   5   5       48.03       60.19      6.36 o 
  -1   5   5       39.80       35.37      4.20 o 
   0   5   5        0.02       -1.94      3.42 o 
   1   5   5      178.81      169.41      8.63 o 
   2   5   5       53.92       54.17      6.53 o 
   3   5   5        3.79        8.29      5.46 o 
   4   5   5       27.13       22.10      6.35 o 
   5   5   5        0.91       -2.48      7.14 o 
   6   5   5        2.81       -2.61      6.37 o 
   7   5   5        7.30       -1.94      7.58 o 
   8   5   5        7.75        8.17      8.33 o 
   9   5   5        7.91        2.04     10.33 o 
  10   5   5        2.50       -5.75     14.19 o 
  11   5   5        7.32        9.85     16.45 o 
 -13   6   5        0.12       10.85     14.69 o 
 -12   6   5        3.17       -2.97     13.10 o 
 -11   6   5        1.42       -3.00     11.98 o 
 -10   6   5       12.83       -7.73      9.22 o 
  -9   6   5        2.13        0.09     10.10 o 
  -8   6   5        2.51       -2.88      6.49 o 
  -7   6   5        1.23        4.55      6.26 o 
  -6   6   5       15.10       23.02      5.98 o 
  -5   6   5       31.00       29.98      5.61 o 
  -4   6   5       35.04       36.93      5.80 o 
  -3   6   5        0.12        1.47      3.69 o 
  -2   6   5        6.53        4.55      3.85 o 
  -1   6   5       24.09       28.66      5.35 o 
   0   6   5        0.01       -3.61      4.59 o 
   1   6   5      358.22      385.73     13.63 o 
   2   6   5       93.21       89.31      8.29 o 
   3   6   5      251.84      265.45     12.18 o 
   4   6   5      171.93      180.09     11.59 o 
   5   6   5      221.88      262.89     13.67 o 
   6   6   5       23.92       31.50      8.57 o 
   7   6   5       74.14       95.26     19.25 o 
   8   6   5       14.99       12.67     11.00 o 
   9   6   5       12.82       36.76     15.70 o 
  10   6   5        0.67       19.44     17.09 o 
  11   6   5        0.09       17.62     17.93 o 
 -12   7   5        0.22       -9.20     12.27 o 
 -11   7   5        0.54        0.30     22.73 o 
 -10   7   5        1.59       10.45     11.10 o 
  -9   7   5        7.57        1.64     11.94 o 
  -8   7   5        7.21       14.59      9.57 o 
  -7   7   5        0.55       -6.00      6.00 o 
  -6   7   5       18.48       17.49      5.80 o 
  -5   7   5        0.02       -3.37      4.96 o 
  -4   7   5       91.67       94.39      7.66 o 
  -3   7   5       19.22       17.30      5.39 o 
  -2   7   5       43.77       39.59      5.98 o 
  -1   7   5        2.03       -1.52      5.00 o 
   0   7   5       14.46       14.68      5.57 o 
   1   7   5      556.84      588.46     19.84 o 
   2   7   5      113.57      138.78     10.12 o 
   3   7   5       11.25       -0.03      6.31 o 
   4   7   5      104.37      102.10     15.91 o 
   5   7   5       60.79       72.12     11.95 o 
   6   7   5       19.96       20.01     14.54 o 
   7   7   5        0.04       13.77      9.88 o 
   8   7   5        1.75       16.79     11.42 o 
   9   7   5        2.40       17.00     15.95 o 
  10   7   5        1.63        3.53     17.05 o 
 -12   8   5        0.23      -12.31     17.08 o 
 -11   8   5        1.72      -18.33     18.33 o 
 -10   8   5        1.31        2.51     17.83 o 
  -9   8   5        9.20       -8.04     15.57 o 
  -8   8   5        0.94        1.39     11.98 o 
  -7   8   5       19.58       19.69      9.23 o 
  -6   8   5       10.69       11.59      8.41 o 
  -5   8   5      157.28      140.98     10.33 o 
  -4   8   5       62.56       69.03      7.84 o 
  -3   8   5      198.35      204.06     14.06 o 
  -2   8   5       62.55       80.28      7.92 o 
  -1   8   5       88.19       80.87      7.51 o 
   0   8   5      133.83      130.09     11.63 o 
   1   8   5        6.37       14.79      6.39 o 
   2   8   5        2.85       -1.29      8.33 o 
   3   8   5        0.16        6.69     11.24 o 
   4   8   5        0.86       -8.63      8.63 o 
   5   8   5        0.90       -5.34      9.02 o 
   6   8   5        0.12        4.89     10.11 o 
   7   8   5        3.69        8.18     10.62 o 
   8   8   5       15.46        9.64     15.71 o 
   9   8   5        0.42       -7.97     16.06 o 
 -11   9   5        0.01      -17.83     17.83 o 
 -10   9   5        3.12       -5.53     19.34 o 
  -9   9   5        1.09       -5.53     18.33 o 
  -8   9   5       15.43        2.26     16.08 o 
  -7   9   5        5.64        5.99     15.21 o 
  -6   9   5       23.61       13.60     11.09 o 
  -5   9   5        0.24       24.83     11.02 o 
  -4   9   5        6.18       -9.30      9.30 o 
  -3   9   5        3.19       -4.27      8.06 o 
  -2   9   5       38.60       23.65      9.64 o 
  -1   9   5        4.91       -4.12      7.53 o 
   0   9   5        3.96       -7.68     10.04 o 
   1   9   5       63.50       63.78     14.69 o 
   2   9   5        3.10        3.78     19.18 o 
   3   9   5        0.80       -7.85      8.94 o 
   4   9   5        9.93        6.77      9.40 o 
   5   9   5        5.57       -7.22      9.46 o 
   6   9   5        1.34        6.48     11.20 o 
   7   9   5        0.00        6.15     12.18 o 
   8   9   5        0.00        6.62     19.09 o 
 -10  10   5        0.51      -18.84     18.84 o 
  -9  10   5        0.08       10.80     21.10 o 
  -8  10   5        0.57       25.71     14.28 o 
  -7  10   5        6.93       27.93     13.07 o 
  -6  10   5        0.09       -6.96     10.77 o 
  -5  10   5       14.47       13.41     12.16 o 
  -4  10   5       16.89       13.40     11.25 o 
  -3  10   5       15.73       19.27     13.58 o 
  -2  10   5       15.73       -4.76     15.57 o 
  -1  10   5        0.02       -3.65     14.69 o 
   0  10   5        0.90      -10.59     10.59 o 
   1  10   5        2.96       -2.55     11.23 o 
   2  10   5        0.35       23.64     12.80 o 
   3  10   5        6.76        4.31     19.65 o 
   4  10   5        8.92        3.92     13.21 o 
   5  10   5        0.88        7.52     14.29 o 
   6  10   5        6.41        1.37     14.47 o 
   7  10   5        0.01       28.55     20.09 o 
  -9  11   5        0.59       -0.50     21.10 o 
  -8  11   5        1.23        0.82     16.84 o 
  -7  11   5        0.04        7.34     17.06 o 
  -6  11   5        1.40      -12.00     14.37 o 
  -5  11   5        2.85        2.28     14.59 o 
  -4  11   5        4.31       -9.04     13.39 o 
  -3  11   5        7.40       19.67     18.21 o 
  -2  11   5        2.94      -13.70     13.70 o 
  -1  11   5        0.06       11.77     18.46 o 
   0  11   5        9.35       23.64     14.86 o 
   1  11   5        0.83        8.15     12.44 o 
   2  11   5        6.86       12.54     17.70 o 
   3  11   5       10.38        6.17     15.00 o 
   4  11   5        0.49       11.31     13.43 o 
   5  11   5       11.72       23.75     17.83 o 
   6  11   5        2.30       11.08     18.08 o 
  -7  12   5        2.74       -5.77     19.42 o 
  -6  12   5        0.27       22.32     18.81 o 
  -5  12   5        1.36        7.97     15.98 o 
  -4  12   5        0.69        3.51     17.33 o 
  -3  12   5       16.95        9.37     16.70 o 
  -2  12   5        4.29       29.55     16.53 o 
  -1  12   5        0.19       -4.96     14.63 o 
   0  12   5       12.62       11.59     18.52 o 
   1  12   5        1.46        6.88     17.25 o 
   2  12   5        0.65       -4.51     19.89 o 
   3  12   5        2.69       19.05     18.60 o 
   4  12   5        0.33      -19.30     28.84 o 
  -5  13   5        4.47       12.13     20.51 o 
  -4  13   5        5.65       22.30     19.37 o 
  -3  13   5        0.00       -6.51     17.45 o 
  -2  13   5        2.74      -12.07     34.79 o 
  -1  13   5        2.29      -17.92     17.92 o 
   0  13   5        0.04       18.07     21.02 o 
   1  13   5        0.45        2.45     19.21 o 
   2  13   5        5.84       39.18     29.39 o 
  -2 -15   6        0.32      -17.08     22.86 o 
  -1 -15   6        5.55       19.29     14.04 o 
   0 -15   6        0.02        8.33     15.76 o 
   1 -15   6        1.03       -9.26     10.92 o 
   2 -15   6        0.21       -0.74     11.51 o 
   3 -15   6        0.50       13.75     12.54 o 
   4 -15   6        0.34        6.92     14.40 o 
  -4 -14   6        0.58      -15.73     15.73 o 
  -3 -14   6        9.34       23.40     16.40 o 
  -2 -14   6        2.19       -0.83     12.77 o 
  -1 -14   6        0.01      -13.61     13.75 o 
   0 -14   6        1.32       16.40     11.01 o 
   1 -14   6        0.91        2.25     10.20 o 
   2 -14   6        6.12       13.88     10.97 o 
   3 -14   6       22.51       29.88     11.36 o 
   4 -14   6        1.06       -8.61     11.69 o 
   5 -14   6        0.85        1.30     11.67 o 
   6 -14   6        0.31      -12.31     12.31 o 
   7 -14   6        1.38       -4.77     24.36 o 
  -6 -13   6        1.20       12.80     17.83 o 
  -5 -13   6        8.25       10.09     22.73 o 
  -4 -13   6        0.79       -5.82     13.10 o 
  -3 -13   6        2.37       10.18     13.52 o 
  -2 -13   6        0.06       -3.12      9.83 o 
  -1 -13   6        2.39        7.34     10.03 o 
   0 -13   6        0.04       -9.00      9.00 o 
   1 -13   6        0.04        0.12      9.31 o 
   2 -13   6        6.44        3.76      9.22 o 
   3 -13   6        0.06        1.94      9.58 o 
   4 -13   6        0.47       -7.93      7.93 o 
   5 -13   6        0.51        0.07     10.60 o 
   6 -13   6        0.38        0.61     14.44 o 
   7 -13   6        0.12       -4.61     29.76 o 
   8 -13   6        0.03       22.79     17.41 o 
  -8 -12   6        3.94      -25.12     25.12 o 
  -7 -12   6        0.73       -2.83     17.08 o 
  -6 -12   6        3.68        4.99     12.43 o 
  -5 -12   6       13.18       16.48     14.66 o 
  -4 -12   6        6.69       14.71     13.16 o 
  -3 -12   6        3.63       10.91     10.46 o 
  -2 -12   6       10.45       14.02      9.50 o 
  -1 -12   6        7.26        1.65     10.63 o 
   0 -12   6       14.81       25.87      9.71 o 
   1 -12   6        9.33       16.78      8.46 o 
   2 -12   6        0.13        1.10      8.25 o 
   3 -12   6        1.76        8.36      8.68 o 
   4 -12   6        0.89        6.13      8.72 o 
   5 -12   6        0.06      -14.74     26.87 o 
   6 -12   6        0.23       -1.75      9.76 o 
   7 -12   6        0.45        1.00     18.33 o 
   8 -12   6        0.01       -0.45     14.41 o 
   9 -12   6        0.26       -9.93     14.62 o 
  -9 -11   6        2.80       -1.33     15.21 o 
  -8 -11   6        0.33        7.74     16.66 o 
  -7 -11   6        2.49      -11.66     30.39 o 
  -6 -11   6        1.26        9.69     15.20 o 
  -5 -11   6       12.91       36.61     13.10 o 
  -4 -11   6        0.88       25.18     11.47 o 
  -3 -11   6       18.18       19.70     11.10 o 
  -2 -11   6       53.10       57.52     10.83 o 
  -1 -11   6       34.03       26.85      9.32 o 
   0 -11   6        0.30        1.59     11.76 o 
   1 -11   6       30.36       30.44     12.60 o 
   2 -11   6        1.98       -6.68      6.68 o 
   3 -11   6        8.03       -5.39      9.80 o 
   4 -11   6        0.01       -8.54      8.54 o 
   5 -11   6       22.75       27.43     12.41 o 
   6 -11   6        0.09       -5.12      9.61 o 
   7 -11   6        0.09       -1.44     11.84 o 
   8 -11   6        4.53       17.20     13.55 o 
   9 -11   6        2.56       22.30     14.65 o 
  10 -11   6        2.14        6.43     16.04 o 
  -9 -10   6        0.48       17.56     19.97 o 
  -8 -10   6        3.75      -11.23     17.71 o 
  -7 -10   6        9.82       12.77     12.81 o 
  -6 -10   6       12.54        8.47     12.58 o 
  -5 -10   6        1.76        3.73     10.30 o 
  -4 -10   6       13.06        6.36     10.25 o 
  -3 -10   6       89.07       71.88     10.93 o 
  -2 -10   6       13.60       23.09      8.07 o 
  -1 -10   6      151.29      160.99     16.13 o 
   0 -10   6       50.95       39.57      8.96 o 
   1 -10   6       20.35       19.49      8.37 o 
   2 -10   6      182.79      179.82     14.00 o 
   3 -10   6       14.22       18.03     10.20 o 
   4 -10   6       68.21       80.54     12.81 o 
   5 -10   6       23.08       34.17     11.54 o 
   6 -10   6        1.92        7.58     10.02 o 
   7 -10   6        1.22       12.42      9.53 o 
   8 -10   6        0.39        1.53      9.41 o 
   9 -10   6        0.02       19.87     17.52 o 
  10 -10   6        0.02        0.86     11.76 o 
  11 -10   6        0.94       12.15     15.74 o 
 -10  -9   6        3.81       14.32     22.60 o 
  -9  -9   6        0.24       -6.02     12.91 o 
  -8  -9   6        0.57        0.95     11.03 o 
  -7  -9   6        0.01        9.64     14.07 o 
  -6  -9   6        0.58       -2.86      9.88 o 
  -5  -9   6       38.66       54.47     21.48 o 
  -4  -9   6      137.21      124.58     14.40 o 
  -3  -9   6        3.43       -4.22      7.07 o 
  -2  -9   6       30.12       41.41     17.22 o 
  -1  -9   6       43.35       34.89     15.39 o 
   0  -9   6       65.65       71.61      9.75 o 
   1  -9   6        8.39       24.11      8.53 o 
   2  -9   6       30.59       36.42     11.55 o 
   3  -9   6        2.84        4.76     23.48 o 
   4  -9   6       20.22       36.40     10.48 o 
   5  -9   6       54.68       26.38     15.83 o 
   6  -9   6        9.36       23.61     17.08 o 
   7  -9   6        0.24        4.69      9.80 o 
   8  -9   6        2.62       -1.93     10.46 o 
   9  -9   6        1.46        6.77     13.87 o 
  10  -9   6        0.92        3.27     17.58 o 
  11  -9   6        0.20       14.64     27.75 o 
 -11  -8   6        6.12       15.57     23.36 o 
 -10  -8   6        0.12        2.76     18.84 o 
  -9  -8   6       10.55       29.14     17.58 o 
  -8  -8   6       22.17       14.13     11.93 o 
  -7  -8   6       15.13       13.94     11.58 o 
  -6  -8   6       23.09        5.28     14.57 o 
  -5  -8   6      141.23      145.50     41.33 o 
  -4  -8   6      104.66       94.11     13.37 o 
  -3  -8   6     1090.39     1159.53     27.17 o 
  -2  -8   6      175.57      183.59     12.46 o 
  -1  -8   6      190.06      190.03     29.86 o 
   0  -8   6      138.64      162.00     14.43 o 
   1  -8   6       22.24       26.11     17.58 o 
   2  -8   6        1.66        4.02     11.55 o 
   3  -8   6        1.47        6.78     10.05 o 
   4  -8   6        3.09       -5.94      6.89 o 
   5  -8   6       21.45       12.55      8.15 o 
   6  -8   6        3.27        7.87      8.47 o 
   7  -8   6        0.89       -6.50     14.57 o 
   8  -8   6        3.38       20.13     12.12 o 
   9  -8   6        2.27       -5.53     14.07 o 
  10  -8   6        1.16        6.92     12.42 o 
  11  -8   6        1.41        3.01     22.86 o 
  12  -8   6        0.07      -16.33     16.33 o 
 -12  -7   6        2.84       14.93     18.84 o 
 -11  -7   6       17.50       35.61     24.74 o 
 -10  -7   6        1.47       33.27     19.21 o 
  -9  -7   6        0.25       12.80     26.12 o 
  -8  -7   6        3.27        7.36      9.31 o 
  -7  -7   6       81.61      108.60     12.32 o 
  -6  -7   6      166.42      130.25     12.10 o 
  -5  -7   6      301.53      303.63     30.55 o 
  -4  -7   6      252.43      217.49     19.11 o 
  -3  -7   6      196.71      214.02     12.43 o 
  -2  -7   6       12.32       21.32      6.36 o 
  -1  -7   6       16.64       16.81     10.72 o 
   0  -7   6       50.66       24.87     13.82 o 
   1  -7   6       55.52       44.97     14.82 o 
   2  -7   6       22.80       12.96      6.23 o 
   3  -7   6        0.01       -4.17      5.40 o 
   4  -7   6        5.39       -2.85      8.74 o 
   5  -7   6        0.06       11.53     10.55 o 
   6  -7   6        8.29       -3.11      9.26 o 
   7  -7   6        5.93        2.50      9.68 o 
   8  -7   6        5.14       13.73     10.92 o 
   9  -7   6        2.61       -9.42      9.42 o 
  10  -7   6       12.55       -5.98     11.40 o 
  11  -7   6        0.47       -3.25     13.48 o 
  12  -7   6        1.20      -15.57     18.33 o 
 -12  -6   6       20.85       27.97     16.51 o 
 -11  -6   6       19.92       19.15     14.94 o 
 -10  -6   6        6.25       15.31     12.52 o 
  -9  -6   6        0.20        1.85     10.51 o 
  -8  -6   6       65.09       53.07     12.30 o 
  -7  -6   6      120.78      108.94     12.15 o 
  -6  -6   6        2.42       -7.29      8.35 o 
  -5  -6   6       45.05       61.58      8.65 o 
  -4  -6   6        3.31        6.85      5.47 o 
  -3  -6   6        9.88        9.55      3.99 o 
  -2  -6   6       40.98       45.21      4.87 o 
  -1  -6   6      259.22      289.12     10.38 o 
   0  -6   6      216.34      218.24      9.11 o 
   1  -6   6      223.04      217.25     11.06 o 
   2  -6   6        3.42        6.01      5.81 o 
   3  -6   6        4.36        6.03      7.28 o 
   4  -6   6       30.57       26.34      7.52 o 
   5  -6   6        9.30       13.18      7.28 o 
   6  -6   6      105.12      114.14     15.06 o 
   7  -6   6        0.50       -4.80     16.58 o 
   8  -6   6        5.06        0.47      9.94 o 
   9  -6   6        5.86       -0.75     10.66 o 
  10  -6   6        7.00        2.48     29.51 o 
  11  -6   6        0.71        5.11     12.14 o 
  12  -6   6        0.19      -13.81     17.08 o 
 -12  -5   6        0.59       -3.21     16.07 o 
 -11  -5   6        7.50       14.83     12.78 o 
 -10  -5   6        6.39       31.55     34.79 o 
  -9  -5   6        2.10        9.57     13.19 o 
  -8  -5   6        0.13       -1.03      8.93 o 
  -7  -5   6       19.55       11.56      7.69 o 
  -6  -5   6       47.70       45.42     22.49 o 
  -5  -5   6        5.29        0.04      5.01 o 
  -4  -5   6       46.06       44.42      4.99 o 
  -3  -5   6        8.14       13.07      3.04 o 
  -2  -5   6       12.84       10.22      2.42 o 
  -1  -5   6       32.65       40.18      3.67 o 
   0  -5   6        0.81       -2.37      2.83 o 
   1  -5   6      155.55      166.36      8.03 o 
   2  -5   6      291.33      296.33      9.65 o 
   3  -5   6        1.10       -1.64      4.56 o 
   4  -5   6       48.37       42.07      8.74 o 
   5  -5   6       49.27       62.38      7.78 o 
   6  -5   6        0.02       -5.71      5.98 o 
   7  -5   6      512.78      662.04     21.68 o 
   8  -5   6       86.33       93.65     14.43 o 
   9  -5   6        6.53       -1.77     10.60 o 
  10  -5   6        2.98       10.17     10.42 o 
  11  -5   6        4.71       -0.90     10.13 o 
  12  -5   6        2.47        6.58     14.54 o 
  13  -5   6        0.02       14.32     21.35 o 
 -13  -4   6        1.79       -6.03     23.61 o 
 -12  -4   6        4.44       24.24     15.18 o 
 -11  -4   6       13.82       18.08     13.23 o 
 -10  -4   6        3.24       11.88     11.30 o 
  -9  -4   6        3.03        8.52     10.50 o 
  -8  -4   6       16.75       10.76     10.80 o 
  -7  -4   6        5.33       -4.01      7.78 o 
  -6  -4   6       11.07       10.28      5.68 o 
  -5  -4   6        3.39       -2.31      3.66 o 
  -4  -4   6       27.02       27.27      3.46 o 
  -3  -4   6       42.99       44.16      3.16 o 
  -2  -4   6      333.80      315.80      5.89 o 
  -1  -4   6      309.70      315.31      7.07 o 
   0  -4   6      269.73      250.05      7.78 o 
   1  -4   6        5.13        1.37      2.93 o 
   2  -4   6       14.88       17.97      3.60 o 
   3  -4   6      271.20      285.03     10.22 o 
   4  -4   6        0.25       -5.56      5.56 o 
   5  -4   6        0.81        0.20      5.30 o 
   6  -4   6      372.69      408.33     34.89 o 
   7  -4   6      451.54      475.72     43.28 o 
   8  -4   6        5.76        7.88      7.40 o 
   9  -4   6        3.27        9.88      9.00 o 
  10  -4   6       12.99        4.84      9.52 o 
  11  -4   6        1.23       -9.58      9.58 o 
  12  -4   6        0.06        3.60     12.60 o 
  13  -4   6        0.07      -14.41     14.41 o 
 -13  -3   6        0.00      -18.33     18.33 o 
 -12  -3   6        0.08        2.67     12.19 o 
 -11  -3   6        0.28      -11.09     18.46 o 
 -10  -3   6       33.47       44.09     13.41 o 
  -9  -3   6        0.16        2.51      7.97 o 
  -8  -3   6        9.01        0.24     10.00 o 
  -7  -3   6      160.85      157.07     12.03 o 
  -6  -3   6       27.69       18.06      5.69 o 
  -5  -3   6        1.76        2.95      3.68 o 
  -4  -3   6        1.20        1.73      2.49 o 
  -3  -3   6       46.73       42.08      3.43 o 
  -2  -3   6      218.84      244.91      6.34 o 
  -1  -3   6     3772.02     3921.88     35.78 o 
   0  -3   6      318.91      358.49     10.18 o 
   1  -3   6       29.98       33.37      3.90 o 
   2  -3   6      427.14      452.27     13.31 o 
   3  -3   6       35.44       32.43      4.24 o 
   4  -3   6       18.94       13.88      4.61 o 
   5  -3   6       22.63       22.53      6.11 o 
   6  -3   6        1.81        3.30      7.37 o 
   7  -3   6       20.80       12.27      7.72 o 
   8  -3   6      161.44      145.09     19.98 o 
   9  -3   6       51.88       63.28     14.92 o 
  10  -3   6       14.99        0.59     11.76 o 
  11  -3   6        5.11       11.84     10.42 o 
  12  -3   6        0.07      -13.10     13.16 o 
  13  -3   6        0.06      -12.68     12.68 o 
 -13  -2   6        3.73       -3.52     21.35 o 
 -12  -2   6        0.08       -6.92     13.26 o 
 -11  -2   6       21.37       29.77     11.03 o 
 -10  -2   6       47.07       46.20     10.40 o 
  -9  -2   6       52.45       37.43      9.36 o 
  -8  -2   6       32.53       30.02      8.74 o 
  -7  -2   6        7.01        0.74      9.35 o 
  -6  -2   6      128.96      132.17     13.06 o 
  -5  -2   6      480.96      518.47      8.84 o 
  -4  -2   6      213.85      214.45      5.31 o 
  -3  -2   6       80.59       88.82      3.69 o 
  -2  -2   6      244.22      304.46      7.68 o 
  -1  -2   6      522.46      490.58      9.83 o 
   0  -2   6       28.83       27.11      3.55 o 
   1  -2   6      216.55      243.69      8.73 o 
   2  -2   6        1.39       -0.95      2.12 o 
   3  -2   6       34.86       34.84      4.45 o 
   4  -2   6      155.27      157.84     10.12 o 
   5  -2   6        4.07        6.45      4.82 o 
   6  -2   6        5.61        4.79      5.65 o 
   7  -2   6        0.06        5.48      7.34 o 
   8  -2   6        6.36        0.02      7.98 o 
   9  -2   6        0.18       11.03      7.90 o 
  10  -2   6        0.41        4.96      8.04 o 
  11  -2   6        0.62       -0.34      8.33 o 
  12  -2   6        0.17       -1.06     11.85 o 
  13  -2   6        2.32       12.83     16.49 o 
 -13  -1   6        0.39       29.41     16.05 o 
 -12  -1   6        0.02       -9.35      9.35 o 
 -11  -1   6       19.35       22.33     11.16 o 
 -10  -1   6       69.49       76.68     27.90 o 
  -9  -1   6       43.25       30.77      9.46 o 
  -8  -1   6        3.66       -2.31      7.24 o 
  -7  -1   6       11.49       12.84      7.30 o 
  -6  -1   6       14.42       11.87      5.48 o 
  -5  -1   6      161.83      174.55      8.13 o 
  -4  -1   6       95.89       81.11      3.60 o 
  -3  -1   6       16.11       16.24      2.84 o 
  -2  -1   6      219.52      228.72      7.17 o 
  -1  -1   6      228.45      220.96      7.11 o 
   0  -1   6       61.78       67.42      4.78 o 
   1  -1   6        6.62       10.32      2.76 o 
   2  -1   6       39.58       39.88      3.39 o 
   3  -1   6       96.34       86.18      4.58 o 
   4  -1   6        8.23        4.12      3.42 o 
   5  -1   6       26.04       18.15      5.81 o 
   6  -1   6       38.87       36.16      6.81 o 
   7  -1   6        0.00        5.69      6.18 o 
   8  -1   6        1.90       -2.59      6.21 o 
   9  -1   6        0.22       13.89      7.14 o 
  10  -1   6       24.21       17.44      8.85 o 
  11  -1   6        0.17       11.43     10.18 o 
  12  -1   6        0.46        5.87     11.80 o 
  13  -1   6        0.58       -4.56     12.82 o 
 -13   0   6        0.00       -9.75     18.84 o 
 -12   0   6        0.28      -10.38     10.38 o 
 -11   0   6        0.56       -8.89      8.89 o 
 -10   0   6        0.92       20.39      9.48 o 
  -9   0   6        0.15       -0.08      8.09 o 
  -8   0   6        0.14       -2.64      7.06 o 
  -7   0   6       63.64       54.89      7.95 o 
  -6   0   6       48.75       58.74      7.44 o 
  -5   0   6      182.30      183.00     10.13 o 
  -4   0   6       71.12       75.62      4.06 o 
  -3   0   6      349.28      361.99      6.36 o 
  -2   0   6      482.63      478.34      7.46 o 
  -1   0   6      812.09      770.16     11.94 o 
   0   0   6     1741.40     1753.88     19.84 o 
   1   0   6        0.07        2.45      2.75 o 
   2   0   6       10.94       10.75      3.30 o 
   3   0   6      361.30      378.16      9.24 o 
   4   0   6       24.60       30.26      6.24 o 
   5   0   6        0.45       -4.39      4.39 o 
   6   0   6        3.28       -2.29      5.39 o 
   7   0   6        0.75       -5.92      5.92 o 
   8   0   6       20.62       23.63      7.59 o 
   9   0   6       59.84       51.15      9.31 o 
  10   0   6       12.58       22.45     14.10 o 
  11   0   6        3.16        8.92     10.57 o 
  12   0   6        0.53        4.29     11.23 o 
  13   0   6        0.38        4.56     12.32 o 
 -13   1   6        0.27       -0.23     20.22 o 
 -12   1   6        0.67       -6.96     10.07 o 
 -11   1   6        2.82        6.18      9.30 o 
 -10   1   6        0.01        7.06      8.69 o 
  -9   1   6        0.03        0.94      8.05 o 
  -8   1   6        1.40       -8.66      8.66 o 
  -7   1   6       11.22        4.46      7.36 o 
  -6   1   6        6.14        0.08      5.35 o 
  -5   1   6      224.40      230.94     12.40 o 
  -4   1   6      177.01      175.94      8.00 o 
  -3   1   6      159.22      176.69      5.14 o 
  -2   1   6      260.42      249.53      6.63 o 
  -1   1   6     1223.66     1225.34     15.06 o 
   0   1   6      733.94      715.74     10.89 o 
   1   1   6      800.63      844.42     12.35 o 
   2   1   6      139.18      145.67      6.00 o 
   3   1   6      216.05      234.67      7.03 o 
   4   1   6       40.98       41.55      5.76 o 
   5   1   6      178.41      191.21     11.13 o 
   6   1   6       82.23      107.39      8.26 o 
   7   1   6        3.47        4.33     10.98 o 
   8   1   6       18.71        8.85      7.98 o 
   9   1   6        1.62        3.66      7.00 o 
  10   1   6        0.07       -7.37      7.50 o 
  11   1   6        0.02       10.23     11.04 o 
  12   1   6        0.04      -10.95     10.99 o 
 -13   2   6        0.15        9.40     14.20 o 
 -12   2   6        2.40       -6.91     12.43 o 
 -11   2   6       16.55       22.51     10.60 o 
 -10   2   6       72.25       65.02     15.56 o 
  -9   2   6        5.95        7.54      7.96 o 
  -8   2   6      186.09      213.86     17.01 o 
  -7   2   6      216.03      185.86     10.94 o 
  -6   2   6       21.60       11.84      5.57 o 
  -5   2   6       71.68       83.01      9.79 o 
  -4   2   6      174.03      164.23      7.34 o 
  -3   2   6       82.80       78.66      4.14 o 
  -2   2   6      396.05      399.93      7.48 o 
  -1   2   6       13.37        9.96      2.99 o 
   0   2   6     1508.04     1601.52     18.11 o 
   1   2   6      662.29      660.48     10.74 o 
   2   2   6       69.34       71.88      4.77 o 
   3   2   6       84.43       72.15      5.16 o 
   4   2   6        1.44        9.44      4.95 o 
   5   2   6        7.11        9.49      5.45 o 
   6   2   6       58.66       76.56      8.38 o 
   7   2   6        0.99       -4.23      5.62 o 
   8   2   6        1.93        4.04      7.31 o 
   9   2   6       17.47       20.70      8.24 o 
  10   2   6        0.28        5.78      8.68 o 
  11   2   6        1.25        2.88     10.62 o 
  12   2   6        1.20      -10.85     16.09 o 
 -13   3   6        2.37       14.64     14.87 o 
 -12   3   6        2.28        5.05     16.07 o 
 -11   3   6        7.45       17.00     10.30 o 
 -10   3   6       27.26       22.39      9.99 o 
  -9   3   6        0.17        3.07      6.88 o 
  -8   3   6      620.89      686.67     18.68 o 
  -7   3   6     1325.50     1332.40     28.47 o 
  -6   3   6       13.82       11.29      7.49 o 
  -5   3   6      570.65      574.97     13.18 o 
  -4   3   6      143.07      148.78      7.52 o 
  -3   3   6       40.35       51.45      3.88 o 
  -2   3   6       94.61      115.54      6.55 o 
  -1   3   6        1.91        1.23      2.67 o 
   0   3   6       99.14      109.38      5.57 o 
   1   3   6        2.16       -0.52      3.55 o 
   2   3   6        4.11       -0.18      3.48 o 
   3   3   6       24.56       16.26      4.83 o 
   4   3   6        9.73       11.31      5.41 o 
   5   3   6       16.16        3.48      5.83 o 
   6   3   6        3.85        2.42      5.95 o 
   7   3   6       15.87       14.33      6.46 o 
   8   3   6       14.25        8.05      8.21 o 
   9   3   6        0.23       -7.41      7.41 o 
  10   3   6        2.64      -10.15     10.15 o 
  11   3   6        0.04       22.15     12.64 o 
  12   3   6        0.26       -0.33     12.93 o 
 -13   4   6        0.00      -10.27     13.37 o 
 -12   4   6        1.30        3.99     12.97 o 
 -11   4   6        8.55       21.85     11.37 o 
 -10   4   6        0.15        0.69      8.66 o 
  -9   4   6       49.82       30.14     10.28 o 
  -8   4   6       85.89       85.89     12.81 o 
  -7   4   6        5.81       -2.76      5.78 o 
  -6   4   6       22.66       31.79      7.05 o 
  -5   4   6       86.16       77.54      8.06 o 
  -4   4   6       12.04        3.30      5.95 o 
  -3   4   6        7.03        6.12      3.36 o 
  -2   4   6        7.22        8.57      3.30 o 
  -1   4   6      224.94      236.84      7.62 o 
   0   4   6       48.84       39.04      4.48 o 
   1   4   6        0.18       -3.64      3.64 o 
   2   4   6        6.64        8.33      5.25 o 
   3   4   6        2.55        2.68      5.15 o 
   4   4   6        2.22       16.44      6.13 o 
   5   4   6        5.60        2.50      5.81 o 
   6   4   6        0.05       -3.83      8.13 o 
   7   4   6       12.84       19.60      7.51 o 
   8   4   6        2.92       -5.21      7.66 o 
   9   4   6        0.35       -8.31      8.31 o 
  10   4   6        1.21       17.45     12.17 o 
  11   4   6        8.23       25.33     13.57 o 
 -13   5   6        0.22        1.50     16.07 o 
 -12   5   6        0.12      -15.70     15.70 o 
 -11   5   6       10.06       22.21     12.61 o 
 -10   5   6       18.71       -4.89     10.87 o 
  -9   5   6        3.27       -1.36      8.56 o 
  -8   5   6       35.67       24.69      7.26 o 
  -7   5   6       25.95       22.77     10.13 o 
  -6   5   6       30.06       43.29      6.60 o 
  -5   5   6       35.83       42.45      7.19 o 
  -4   5   6       18.34       11.99      4.71 o 
  -3   5   6       16.71       15.13      4.72 o 
  -2   5   6        8.16       12.51      4.08 o 
  -1   5   6      153.65      163.97      9.88 o 
   0   5   6      262.20      259.32      8.68 o 
   1   5   6       47.93       52.56      6.63 o 
   2   5   6      146.56      147.99      8.90 o 
   3   5   6      161.09      134.29     11.33 o 
   4   5   6       59.05       65.04      8.64 o 
   5   5   6       55.93       46.97      7.95 o 
   6   5   6       31.04       49.00      8.25 o 
   7   5   6        2.48       -4.50      7.58 o 
   8   5   6        7.71        2.31      8.61 o 
   9   5   6        0.00       -0.64      8.96 o 
  10   5   6       19.63       23.89     21.10 o 
  11   5   6        5.57       -0.79     17.05 o 
 -12   6   6        0.42       28.38     17.96 o 
 -11   6   6        0.03        7.67     13.19 o 
 -10   6   6        0.35       17.15     12.36 o 
  -9   6   6        0.31        7.91     10.66 o 
  -8   6   6        4.66       -1.28      7.47 o 
  -7   6   6       19.56       21.93      7.23 o 
  -6   6   6        8.97       11.75      6.01 o 
  -5   6   6       32.96       45.54      6.62 o 
  -4   6   6       89.48       84.59      7.61 o 
  -3   6   6       27.01       22.36      5.19 o 
  -2   6   6        0.06        3.46      4.98 o 
  -1   6   6        8.71        0.43      4.27 o 
   0   6   6      204.81      194.96      9.20 o 
   1   6   6       31.61       25.06      6.44 o 
   2   6   6      483.46      458.78     16.81 o 
   3   6   6     1337.10     1409.02     27.77 o 
   4   6   6        1.28       -0.54      6.15 o 
   5   6   6       49.03       46.27      8.41 o 
   6   6   6       32.88       21.26      8.65 o 
   7   6   6       11.25       16.27     11.23 o 
   8   6   6       15.77        4.66     11.15 o 
   9   6   6        1.35       -2.10     11.72 o 
  10   6   6        1.14       11.59     16.98 o 
 -12   7   6        1.30        7.23     22.10 o 
 -11   7   6        2.38       18.78     15.27 o 
 -10   7   6        1.48       12.68     13.47 o 
  -9   7   6        3.71        3.68     11.55 o 
  -8   7   6        2.00       11.26      8.74 o 
  -7   7   6        4.11        9.57      8.02 o 
  -6   7   6        1.91       -4.83      5.57 o 
  -5   7   6      126.50      116.68      8.55 o 
  -4   7   6        4.28        3.40      5.22 o 
  -3   7   6        5.08        0.40      4.62 o 
  -2   7   6        4.68       11.20      5.47 o 
  -1   7   6      128.79      132.94      8.56 o 
   0   7   6        0.06        5.07      5.89 o 
   1   7   6       61.25       59.88      9.06 o 
   2   7   6      178.41      182.02     11.19 o 
   3   7   6        8.61       10.07      6.50 o 
   4   7   6       62.06       47.35     12.58 o 
   5   7   6        1.06        0.94      8.91 o 
   6   7   6        4.05       -1.86      9.50 o 
   7   7   6        5.01        3.81     11.24 o 
   8   7   6        1.22        6.51     10.81 o 
   9   7   6        6.10       18.57     16.63 o 
 -11   8   6        0.01        2.26     18.33 o 
 -10   8   6        0.03        5.27     18.84 o 
  -9   8   6        0.04       -5.27     18.08 o 
  -8   8   6        6.90       27.86     10.93 o 
  -7   8   6        3.70        7.10      9.74 o 
  -6   8   6       29.53       31.36      8.48 o 
  -5   8   6       71.34       74.77     11.74 o 
  -4   8   6       18.89       10.14      5.93 o 
  -3   8   6        1.90       -6.18      6.18 o 
  -2   8   6        4.12        3.82      5.85 o 
  -1   8   6       39.48       35.00      6.96 o 
   0   8   6      292.62      331.26     13.10 o 
   1   8   6       13.24       14.19      6.36 o 
   2   8   6       41.86       46.49      8.94 o 
   3   8   6       76.86       74.16     14.50 o 
   4   8   6        4.47       10.40      9.48 o 
   5   8   6        2.41       18.92     12.75 o 
   6   8   6        0.13       -0.09     10.73 o 
   7   8   6        0.77        5.62     11.12 o 
   8   8   6        0.03       18.14     12.30 o 
   9   8   6        1.43       -3.77     23.86 o 
 -10   9   6        0.69        9.80     20.60 o 
  -9   9   6        1.39        4.27     20.09 o 
  -8   9   6        0.37      -16.07     17.83 o 
  -7   9   6        0.55       -1.89     12.16 o 
  -6   9   6        4.10        4.12     11.23 o 
  -5   9   6        1.75       17.84     11.01 o 
  -4   9   6       14.12        3.70     10.08 o 
  -3   9   6        0.02       -5.49     10.49 o 
  -2   9   6       14.21        9.14      9.84 o 
  -1   9   6        1.42        5.01      8.36 o 
   0   9   6        0.23       -6.63      6.63 o 
   1   9   6        4.77       -5.60      8.43 o 
   2   9   6        0.91        9.01      9.72 o 
   3   9   6        0.73       -8.69      8.69 o 
   4   9   6        0.09       -1.18      9.96 o 
   5   9   6        0.00      -10.95     11.08 o 
   6   9   6        1.72       -8.77     11.36 o 
   7   9   6        0.50       -1.71     12.09 o 
   8   9   6        0.20       12.35     17.84 o 
  -9  10   6        2.08       21.35     24.11 o 
  -8  10   6        0.18       -2.51     20.60 o 
  -7  10   6        0.33       10.62     13.50 o 
  -6  10   6        0.00        4.12     12.21 o 
  -5  10   6        5.37       10.02     12.49 o 
  -4  10   6       12.50       12.36     12.22 o 
  -3  10   6       10.33       11.88     15.12 o 
  -2  10   6        0.02      -12.21     12.96 o 
  -1  10   6       34.68       55.05     16.78 o 
   0  10   6       22.60       36.97     17.27 o 
   1  10   6       18.38       22.90     13.08 o 
   2  10   6       16.83        1.89     12.89 o 
   3  10   6        5.65       18.60     13.30 o 
   4  10   6        3.13        0.36     18.08 o 
   5  10   6       13.08       36.56     18.96 o 
   6  10   6       12.48       20.56     30.89 o 
  -8  11   6        1.60       33.53     17.99 o 
  -7  11   6        1.42        9.32     14.10 o 
  -6  11   6        0.44        0.92     12.11 o 
  -5  11   6        0.37       22.16     17.37 o 
  -4  11   6       13.84       26.17     16.66 o 
  -3  11   6       13.05       22.61     38.81 o 
  -2  11   6        0.01        4.58     20.60 o 
  -1  11   6       12.49       -8.68     14.94 o 
   0  11   6        2.71       14.57     16.77 o 
   1  11   6        0.88       24.94     16.91 o 
   2  11   6        3.12       -3.25     13.85 o 
   3  11   6        3.55       15.51     15.36 o 
   4  11   6        5.17       14.94     16.75 o 
   5  11   6       10.66       46.20     28.88 o 
  -6  12   6        0.34       -5.56     18.40 o 
  -5  12   6        2.51       23.59     19.31 o 
  -4  12   6       10.77      -15.17     15.17 o 
  -3  12   6        5.05       32.08     43.07 o 
  -2  12   6        2.47       -4.76     38.55 o 
  -1  12   6        2.41        2.49     15.57 o 
   0  12   6        0.08       -6.17     16.86 o 
   1  12   6        0.08       27.22     19.28 o 
   2  12   6        0.92        2.04     15.37 o 
   3  12   6        0.00       49.17     20.72 o 
  -1 -15   7        0.30      -11.45     11.45 o 
   0 -15   7        0.16       -2.20     11.99 o 
   1 -15   7        0.31        1.94      9.14 o 
   2 -15   7        0.04       -3.45     10.33 o 
   3 -15   7        1.97        3.86     11.21 o 
  -4 -14   7        3.53        2.58     14.60 o 
  -3 -14   7        0.05      -10.07     13.98 o 
  -2 -14   7        6.73       10.53     14.59 o 
  -1 -14   7        0.24        6.76     12.38 o 
   0 -14   7        3.17       -0.89     11.20 o 
   1 -14   7        1.24       -7.55     13.56 o 
   2 -14   7       10.70       12.73     10.51 o 
   3 -14   7        0.99        9.55     10.90 o 
   4 -14   7        0.95        6.06     11.23 o 
   5 -14   7        0.00        4.15     10.79 o 
   6 -14   7        0.16       -5.80     11.68 o 
  -6 -13   7       15.47       -0.62     15.20 o 
  -5 -13   7        0.66       10.20     16.20 o 
  -4 -13   7        0.18       -4.02     13.26 o 
  -3 -13   7        0.11      -11.64     11.64 o 
  -2 -13   7        0.26       -8.78     12.06 o 
  -1 -13   7        1.39        8.56     10.00 o 
   0 -13   7        0.19        4.63      9.50 o 
   1 -13   7        0.41       -9.32     10.90 o 
   2 -13   7       22.86        5.70     10.24 o 
   3 -13   7        0.78        1.20      9.21 o 
   4 -13   7        0.00        0.25      9.35 o 
   5 -13   7        4.45       11.39     13.87 o 
   6 -13   7        5.05       10.79     15.27 o 
   7 -13   7        3.37       16.72     14.33 o 
   8 -13   7        2.60       -1.76     25.12 o 
  -7 -12   7       35.63       45.46     16.70 o 
  -6 -12   7        1.98       14.38     12.93 o 
  -5 -12   7        1.16      -14.44     14.44 o 
  -4 -12   7        0.01       -2.12     12.56 o 
  -3 -12   7        5.68        8.58     16.83 o 
  -2 -12   7        1.63       -3.99     13.27 o 
  -1 -12   7        0.63       -1.73     11.48 o 
   0 -12   7        0.16       -0.05      8.82 o 
   1 -12   7        0.23       -7.93      8.90 o 
   2 -12   7        0.88        7.43      8.75 o 
   3 -12   7        0.26       14.53      8.49 o 
   4 -12   7        0.42        1.41     11.93 o 
   5 -12   7        0.30        8.77     11.79 o 
   6 -12   7        0.57        5.81     14.38 o 
   7 -12   7        0.00       10.79     12.22 o 
   8 -12   7        0.27       -4.09     14.18 o 
   9 -12   7        0.04        0.81     15.41 o 
  -8 -11   7        3.22        9.72     18.59 o 
  -7 -11   7        0.31        4.44     13.32 o 
  -6 -11   7        0.00        1.30     12.73 o 
  -5 -11   7        1.26       -4.88      8.89 o 
  -4 -11   7        0.64       -2.67     13.94 o 
  -3 -11   7        1.09       -4.50     10.26 o 
  -2 -11   7        0.76       -3.42      8.17 o 
  -1 -11   7        1.89       -7.46      7.46 o 
   0 -11   7        2.08        5.18      8.17 o 
   1 -11   7        8.71       12.56      8.19 o 
   2 -11   7        3.96        2.57      8.40 o 
   3 -11   7        1.84       -3.52      8.73 o 
   4 -11   7        0.13        5.71      9.88 o 
   5 -11   7        2.14        1.33     13.94 o 
   6 -11   7        0.02        9.57     11.37 o 
   7 -11   7        1.03        8.71     12.12 o 
   8 -11   7        2.36        5.71     11.62 o 
   9 -11   7        0.34       15.49     16.09 o 
  10 -11   7        2.45       15.75     15.93 o 
  -9 -10   7        0.25        4.27     16.83 o 
  -8 -10   7        0.46        7.53     14.30 o 
  -7 -10   7        1.83       -6.58     11.55 o 
  -6 -10   7        0.80       -3.96      9.88 o 
  -5 -10   7        7.74       31.61     14.44 o 
  -4 -10   7       10.88       11.48     16.95 o 
  -3 -10   7        4.66       -7.85     12.43 o 
  -2 -10   7       59.85       75.72     10.42 o 
  -1 -10   7        1.04        1.34      7.14 o 
   0 -10   7        5.28        8.26      7.75 o 
   1 -10   7       36.66       63.30     10.13 o 
   2 -10   7        1.63        1.26      9.24 o 
   3 -10   7       31.56       21.55     13.56 o 
   4 -10   7       63.86       50.83     25.37 o 
   5 -10   7        2.01       -9.87      9.87 o 
   6 -10   7        1.75        8.75     10.32 o 
   7 -10   7        2.44        1.76     16.58 o 
   8 -10   7        2.81        2.76     13.81 o 
   9 -10   7        0.90       -6.91     13.82 o 
  10 -10   7        2.36        4.96     12.67 o 
  11 -10   7        0.02       26.72     18.62 o 
 -10  -9   7        8.42       13.56     22.10 o 
  -9  -9   7        0.61       -0.25     15.57 o 
  -8  -9   7        0.98       -4.90     13.27 o 
  -7  -9   7        0.61       14.11     12.26 o 
  -6  -9   7        6.61       11.33     10.96 o 
  -5  -9   7        0.14       -0.77      9.47 o 
  -4  -9   7        0.90       11.05      9.05 o 
  -3  -9   7      221.77      233.42     25.64 o 
  -2  -9   7       39.02       35.44     14.22 o 
  -1  -9   7      243.68      234.94     21.07 o 
   0  -9   7       37.79       25.41      7.97 o 
   1  -9   7       45.19       52.01     13.05 o 
   2  -9   7      171.47      192.84     18.99 o 
   3  -9   7      170.11      190.99     28.15 o 
   4  -9   7        0.00       16.33     12.81 o 
   5  -9   7       43.43       42.45     15.32 o 
   6  -9   7        9.47       25.92     12.16 o 
   7  -9   7        2.21        0.88     23.86 o 
   8  -9   7        5.44        2.17     12.25 o 
   9  -9   7        5.18        7.53     19.34 o 
  10  -9   7        2.06        9.04     21.85 o 
  11  -9   7        0.68       -5.02     19.84 o 
 -11  -8   7       24.86       61.79     26.62 o 
 -10  -8   7        3.07       -4.27     15.32 o 
  -9  -8   7        0.10      -14.32     14.32 o 
  -8  -8   7        0.30        3.52     14.82 o 
  -7  -8   7        1.64        0.14     12.06 o 
  -6  -8   7       47.96       43.01     25.50 o 
  -5  -8   7        6.05       11.25     13.81 o 
  -4  -8   7      410.41      406.92     21.16 o 
  -3  -8   7       37.43       45.51      8.32 o 
  -2  -8   7       96.16      106.41     10.32 o 
  -1  -8   7       46.36       37.45      7.79 o 
   0  -8   7       10.80        2.29      6.40 o 
   1  -8   7       21.49       16.33     14.82 o 
   2  -8   7        0.95       12.32      8.93 o 
   3  -8   7        3.77        6.14     10.42 o 
   4  -8   7        1.38        2.43      6.60 o 
   5  -8   7        3.23       -2.32      7.14 o 
   6  -8   7       20.63       33.86     11.71 o 
   7  -8   7        7.07       21.67     12.33 o 
   8  -8   7        0.73       -4.96     11.91 o 
   9  -8   7        0.18        6.66     13.32 o 
  10  -8   7        0.53        1.51     13.66 o 
  11  -8   7        0.45       18.35     22.98 o 
  12  -8   7        1.52       -6.28     22.86 o 
 -11  -7   7        0.69       20.53     16.05 o 
 -10  -7   7        5.13       18.48     12.94 o 
  -9  -7   7        1.83      -10.36     10.36 o 
  -8  -7   7       29.41       28.72     10.34 o 
  -7  -7   7       90.04       98.04     12.86 o 
  -6  -7   7       37.05       51.07     14.07 o 
  -5  -7   7      302.61      348.64     22.25 o 
  -4  -7   7      157.50      171.66     17.97 o 
  -3  -7   7        0.02        3.64      6.13 o 
  -2  -7   7        0.25       -0.19      5.63 o 
  -1  -7   7       27.14       41.89      8.21 o 
   0  -7   7        8.46        6.39      7.72 o 
   1  -7   7        3.73       -0.70      7.61 o 
   2  -7   7       25.34       21.99      7.78 o 
   3  -7   7        3.00        7.29      7.87 o 
   4  -7   7        8.28        4.79      9.01 o 
   5  -7   7        0.92       -3.51      8.26 o 
   6  -7   7        0.32       -5.39     12.68 o 
   7  -7   7        4.98        6.57     10.02 o 
   8  -7   7       32.20       43.38     13.69 o 
   9  -7   7        0.01       -9.86      9.86 o 
  10  -7   7        0.28        7.46     11.94 o 
  11  -7   7        0.06        2.34     13.32 o 
  12  -7   7        0.48       -5.13     15.27 o 
 -12  -6   7        9.11       38.55     22.35 o 
 -11  -6   7        2.52       19.14     14.15 o 
 -10  -6   7        0.00        4.27     17.33 o 
  -9  -6   7        0.00        2.75     10.86 o 
  -8  -6   7        4.73        7.04     10.21 o 
  -7  -6   7        0.00       -5.78     11.31 o 
  -6  -6   7        9.40        9.20      6.82 o 
  -5  -6   7       32.45       31.76      7.61 o 
  -4  -6   7       42.54       31.29      7.37 o 
  -3  -6   7       13.00       12.91      5.72 o 
  -2  -6   7       15.18       18.17      5.35 o 
  -1  -6   7        0.48       -4.35      4.35 o 
   0  -6   7        7.79        8.29      6.00 o 
   1  -6   7       15.39       10.11      6.21 o 
   2  -6   7       13.63        9.34      6.23 o 
   3  -6   7        0.95       -0.38      6.93 o 
   4  -6   7        2.26        3.58     10.55 o 
   5  -6   7        3.51       -5.62      7.89 o 
   6  -6   7       18.97       20.62     18.21 o 
   7  -6   7       12.76       12.66     10.74 o 
   8  -6   7        9.32        6.66     10.48 o 
   9  -6   7       54.44       69.97     14.71 o 
  10  -6   7       22.75       11.13     15.57 o 
  11  -6   7        1.16       29.63     15.44 o 
  12  -6   7        2.94      -11.99     13.09 o 
 -12  -5   7        1.16       -3.57     14.73 o 
 -11  -5   7        0.72        0.62     12.47 o 
 -10  -5   7        0.00        5.39     11.98 o 
  -9  -5   7        0.27       -7.30      9.05 o 
  -8  -5   7       18.33       39.37     10.92 o 
  -7  -5   7        0.62       -1.76      8.19 o 
  -6  -5   7      125.89      122.31     11.09 o 
  -5  -5   7        8.71        9.78      5.88 o 
  -4  -5   7       12.62       10.12      4.34 o 
  -3  -5   7       18.64       14.05      3.41 o 
  -2  -5   7      116.43      108.33      5.11 o 
  -1  -5   7        2.89        4.10      2.53 o 
   0  -5   7      201.98      202.45      8.94 o 
   1  -5   7        0.80       -3.24      3.24 o 
   2  -5   7        1.76        3.14      5.42 o 
   3  -5   7        5.26       -4.53      5.04 o 
   4  -5   7      136.74      123.24     10.58 o 
   5  -5   7       24.50       30.57      7.29 o 
   6  -5   7       98.37      123.52     21.98 o 
   7  -5   7       27.63       19.74      7.87 o 
   8  -5   7       39.58       70.00     19.52 o 
   9  -5   7       22.02        8.94      9.60 o 
  10  -5   7        2.29        5.66     10.01 o 
  11  -5   7        0.02      -11.15     11.15 o 
  12  -5   7        0.41       21.60     18.84 o 
 -13  -4   7        0.00        3.01     23.36 o 
 -12  -4   7        0.68       28.30     15.15 o 
 -11  -4   7        2.73      -10.35     11.95 o 
 -10  -4   7        0.85      -11.72     15.07 o 
  -9  -4   7        4.75       19.91     12.56 o 
  -8  -4   7       76.48       68.28     12.37 o 
  -7  -4   7       25.92        2.80     12.56 o 
  -6  -4   7        1.72       -1.12      7.31 o 
  -5  -4   7        1.53       -4.36      4.36 o 
  -4  -4   7        9.73        7.17      3.10 o 
  -3  -4   7      191.11      215.72      7.13 o 
  -2  -4   7        7.84        9.23      2.33 o 
  -1  -4   7       83.47       87.89      5.01 o 
   0  -4   7      302.66      313.89     10.08 o 
   1  -4   7      180.92      177.47      8.07 o 
   2  -4   7      238.19      273.19     15.99 o 
   3  -4   7       29.52       30.68      6.56 o 
   4  -4   7       23.71       18.12      9.52 o 
   5  -4   7      213.12      208.63     13.54 o 
   6  -4   7       99.67      107.70     13.93 o 
   7  -4   7       15.57        9.81      8.95 o 
   8  -4   7        7.12       17.36      9.40 o 
   9  -4   7        8.20       10.78      9.66 o 
  10  -4   7        5.55        5.50      9.90 o 
  11  -4   7        3.27        6.78     11.12 o 
  12  -4   7        0.12        9.19     14.41 o 
 -13  -3   7        2.57        5.71     15.98 o 
 -12  -3   7        4.83       28.11     15.50 o 
 -11  -3   7        7.34       -6.26     11.55 o 
 -10  -3   7        0.22       -2.48     19.21 o 
  -9  -3   7       52.06       55.05     12.02 o 
  -8  -3   7       42.18       68.37     10.07 o 
  -7  -3   7        0.79       -3.31      6.47 o 
  -6  -3   7       15.02        1.76      8.19 o 
  -5  -3   7        2.50       -4.14      4.14 o 
  -4  -3   7       12.91       11.01      2.92 o 
  -3  -3   7       12.70        9.87      2.49 o 
  -2  -3   7      308.92      338.70      7.40 o 
  -1  -3   7       23.16       22.02      3.48 o 
   0  -3   7       97.01       96.22      9.12 o 
   1  -3   7      105.90      106.54     11.82 o 
   2  -3   7        0.07       -2.46      2.46 o 
   3  -3   7        1.15       -3.09      4.37 o 
   4  -3   7       23.88       22.73      6.27 o 
   5  -3   7        0.21        0.91      6.00 o 
   6  -3   7        1.26       13.89      6.77 o 
   7  -3   7        9.80       15.08      7.28 o 
   8  -3   7       14.62       10.65      8.55 o 
   9  -3   7        4.97       -6.68      8.19 o 
  10  -3   7        1.38       -2.41      8.63 o 
  11  -3   7        0.06        4.40      9.99 o 
  12  -3   7        1.09      -11.78     13.03 o 
 -13  -2   7        0.05       -8.55     14.11 o 
 -12  -2   7        0.48      -16.22     17.83 o 
 -11  -2   7        5.63        4.83     14.34 o 
 -10  -2   7        6.92       13.98      9.72 o 
  -9  -2   7        6.56        2.76      8.40 o 
  -8  -2   7       66.12       61.56      9.82 o 
  -7  -2   7        1.25       -5.04      6.70 o 
  -6  -2   7       14.79       -1.55      5.12 o 
  -5  -2   7        5.90        4.43      5.04 o 
  -4  -2   7       58.07       58.74      4.02 o 
  -3  -2   7      276.54      275.23      6.89 o 
  -2  -2   7      116.64      125.02      5.45 o 
  -1  -2   7        0.01        0.09      2.77 o 
   0  -2   7      357.92      331.92      9.04 o 
   1  -2   7        3.68        2.65      3.30 o 
   2  -2   7      255.07      242.26      7.63 o 
   3  -2   7       31.97       36.91      4.82 o 
   4  -2   7       53.56       44.16      6.20 o 
   5  -2   7       63.55       59.34      8.09 o 
   6  -2   7       26.10       21.49      6.70 o 
   7  -2   7       48.17       60.94      8.86 o 
   8  -2   7       41.32       29.84      8.19 o 
   9  -2   7        1.75        8.35      7.85 o 
  10  -2   7       17.98       26.48      9.13 o 
  11  -2   7        5.53        1.31      9.21 o 
  12  -2   7        2.48       -1.84     11.89 o 
 -13  -1   7        0.45        4.50     12.49 o 
 -12  -1   7        0.56       10.46     11.87 o 
 -11  -1   7        3.67       -4.56     10.03 o 
 -10  -1   7        0.00       -3.06      8.51 o 
  -9  -1   7        2.56       -7.22      7.22 o 
  -8  -1   7        3.72        3.60      7.83 o 
  -7  -1   7      157.91      165.65     15.34 o 
  -6  -1   7      180.45      183.88     12.23 o 
  -5  -1   7        4.59       -4.74      4.74 o 
  -4  -1   7      192.64      212.08      6.19 o 
  -3  -1   7       25.82       27.05      3.34 o 
  -2  -1   7      628.48      624.62      9.91 o 
  -1  -1   7      171.31      171.66      5.52 o 
   0  -1   7      265.51      257.41      6.11 o 
   1  -1   7      427.20      428.27      9.38 o 
   2  -1   7       95.31      112.58      5.87 o 
   3  -1   7       74.17       71.03      5.50 o 
   4  -1   7        2.10        1.81      4.12 o 
   5  -1   7        0.49       13.44      5.14 o 
   6  -1   7       11.45        3.49      8.78 o 
   7  -1   7        2.14        7.33      6.66 o 
   8  -1   7        2.02        6.34      7.15 o 
   9  -1   7       18.26       30.35      9.09 o 
  10  -1   7        5.15       17.53      8.42 o 
  11  -1   7       17.44       25.38     11.02 o 
  12  -1   7        0.23       12.29     12.57 o 
 -13   0   7        0.83        8.61     12.61 o 
 -12   0   7        3.77       16.04     10.64 o 
 -11   0   7        2.15       -5.50      8.83 o 
 -10   0   7        0.17       -6.96      8.74 o 
  -9   0   7        0.02        0.17      7.75 o 
  -8   0   7        0.21        4.35     12.89 o 
  -7   0   7       57.83       68.65      8.89 o 
  -6   0   7       35.64       50.26      7.18 o 
  -5   0   7       79.09       84.53      7.76 o 
  -4   0   7       18.62       20.41      4.84 o 
  -3   0   7      222.53      219.84     10.79 o 
  -2   0   7      760.31      730.64     10.84 o 
  -1   0   7      945.22      854.99     13.59 o 
   0   0   7      260.08      239.39     10.11 o 
   1   0   7     1128.03     1083.51     15.56 o 
   2   0   7       96.07       94.44      5.69 o 
   3   0   7      302.51      315.56     11.14 o 
   4   0   7       23.10       25.63      5.16 o 
   5   0   7      128.57      129.21      8.76 o 
   6   0   7        4.25       12.09      5.89 o 
   7   0   7        0.16       -5.98      6.04 o 
   8   0   7        1.28        6.88      7.58 o 
   9   0   7       16.60       47.21      9.75 o 
  10   0   7        7.57       10.38      8.97 o 
  11   0   7        1.65       -8.86      8.86 o 
  12   0   7        0.25       -2.13     11.92 o 
 -13   1   7        6.85        5.37     21.60 o 
 -12   1   7        2.56        2.53     10.19 o 
 -11   1   7        4.21       19.20     10.57 o 
 -10   1   7       15.91       16.74      9.74 o 
  -9   1   7       48.79       58.10     16.65 o 
  -8   1   7      122.52      123.30     11.23 o 
  -7   1   7       48.56       47.62      8.57 o 
  -6   1   7      273.40      305.23     14.42 o 
  -5   1   7       66.71       72.31      6.36 o 
  -4   1   7       43.09       41.13      5.53 o 
  -3   1   7       60.59       61.59      3.71 o 
  -2   1   7        1.39       -0.78      2.47 o 
  -1   1   7       24.92       29.19      3.77 o 
   0   1   7       53.88       54.69      4.43 o 
   1   1   7       20.42       22.66      3.63 o 
   2   1   7      382.99      422.42      9.66 o 
   3   1   7        0.14       -0.01      4.28 o 
   4   1   7        6.56        1.52      5.02 o 
   5   1   7        0.34        5.05      5.31 o 
   6   1   7        1.71        2.32      5.51 o 
   7   1   7        2.39       -7.50      7.50 o 
   8   1   7       66.29       62.39      9.70 o 
   9   1   7        0.83       11.04      8.12 o 
  10   1   7        2.05       -4.47      8.66 o 
  11   1   7        0.01       -7.68     10.63 o 
  12   1   7        0.19        1.73     15.62 o 
 -13   2   7        0.19       10.63     14.56 o 
 -12   2   7        3.08        2.46     11.26 o 
 -11   2   7       23.66       30.93     12.56 o 
 -10   2   7        1.82        1.25      8.86 o 
  -9   2   7       13.93       25.32      9.00 o 
  -8   2   7        8.00        1.64     10.08 o 
  -7   2   7      188.26      192.86     11.78 o 
  -6   2   7      833.77      807.93     22.95 o 
  -5   2   7      156.08      162.85      9.04 o 
  -4   2   7       43.63       38.44      5.19 o 
  -3   2   7        2.07       -1.16      2.98 o 
  -2   2   7      148.32      169.74      6.18 o 
  -1   2   7      407.52      394.83      8.99 o 
   0   2   7        9.77       11.83      3.59 o 
   1   2   7       10.68        9.00      3.45 o 
   2   2   7       65.82       63.65      5.64 o 
   3   2   7        7.34        6.67      4.88 o 
   4   2   7       51.60       50.47      7.18 o 
   5   2   7        0.10        6.54      5.89 o 
   6   2   7       25.81       29.27      7.06 o 
   7   2   7        0.00       -5.85      5.85 o 
   8   2   7        0.37        0.78      7.31 o 
   9   2   7       13.04       20.41      9.18 o 
  10   2   7        2.10        9.70      9.13 o 
  11   2   7        1.22        2.56     11.01 o 
  12   2   7        0.57        5.40     15.09 o 
 -13   3   7        3.92       10.68     26.75 o 
 -12   3   7        0.20       12.23     13.21 o 
 -11   3   7        2.23        6.08     10.18 o 
 -10   3   7        1.61       13.88      9.56 o 
  -9   3   7        3.50       12.23      8.16 o 
  -8   3   7       21.30       17.82      6.83 o 
  -7   3   7       77.01       81.73      8.85 o 
  -6   3   7      191.49      209.96     12.03 o 
  -5   3   7      120.30      136.33      8.51 o 
  -4   3   7       16.53       17.59      4.76 o 
  -3   3   7        0.08        0.17      3.82 o 
  -2   3   7        0.24        5.39      3.08 o 
  -1   3   7        0.00       -3.17      3.17 o 
   0   3   7       26.03       15.72      4.20 o 
   1   3   7        0.24       -0.64      3.72 o 
   2   3   7        2.52       -3.36      4.22 o 
   3   3   7       23.86       33.55      6.40 o 
   4   3   7       10.34       -6.39      6.39 o 
   5   3   7        0.00        1.73      5.81 o 
   6   3   7       51.18       47.88      7.82 o 
   7   3   7        4.06        8.52      6.62 o 
   8   3   7       13.07       13.33      8.65 o 
   9   3   7        8.04        1.01      9.32 o 
  10   3   7       15.14       17.03     11.06 o 
  11   3   7        6.41      -11.92     11.92 o 
 -13   4   7        0.37       -5.57     13.31 o 
 -12   4   7        0.03       32.94     14.72 o 
 -11   4   7        0.58        3.78     10.69 o 
 -10   4   7        3.19        2.63     11.04 o 
  -9   4   7        6.52       15.14      8.20 o 
  -8   4   7        5.13        3.81      8.13 o 
  -7   4   7        8.78        6.42      5.81 o 
  -6   4   7        5.56        3.79      5.95 o 
  -5   4   7        5.50        9.62      5.29 o 
  -4   4   7       64.78       81.93      8.02 o 
  -3   4   7        0.74        2.70      4.15 o 
  -2   4   7       96.72      121.68      7.08 o 
  -1   4   7        0.00       -2.63      3.59 o 
   0   4   7        0.26       -0.60      3.88 o 
   1   4   7       99.96      100.06      7.33 o 
   2   4   7       11.24       16.02      5.40 o 
   3   4   7       56.18       56.80      7.34 o 
   4   4   7      238.42      212.68     12.13 o 
   5   4   7       54.88       59.95      8.23 o 
   6   4   7        2.31       -2.51      6.06 o 
   7   4   7        0.00        0.85      6.60 o 
   8   4   7        3.41        2.48      8.23 o 
   9   4   7        8.70        1.39      9.10 o 
  10   4   7        2.64       -9.36      9.36 o 
  11   4   7        0.06        4.89     21.75 o 
 -12   5   7        0.45        0.27     16.20 o 
 -11   5   7        2.12       -2.12     12.44 o 
 -10   5   7        7.83       13.40     10.82 o 
  -9   5   7        0.04       -4.83      7.58 o 
  -8   5   7        4.02        4.44     11.31 o 
  -7   5   7       10.39        2.19      6.17 o 
  -6   5   7       27.45       19.92      6.70 o 
  -5   5   7       11.76       23.78      5.99 o 
  -4   5   7      108.55       94.64      7.57 o 
  -3   5   7       13.59        7.91      4.96 o 
  -2   5   7        3.04        9.34      5.06 o 
  -1   5   7        0.54       -4.06      4.06 o 
   0   5   7      103.36      107.93      7.49 o 
   1   5   7       39.37       22.38      5.36 o 
   2   5   7        0.78       -0.81      5.72 o 
   3   5   7      113.81      131.11      9.88 o 
   4   5   7       99.53       84.06      9.19 o 
   5   5   7      392.34      390.14     16.68 o 
   6   5   7       11.01        9.88      7.20 o 
   7   5   7        9.42       20.50      8.90 o 
   8   5   7        0.46        8.40     10.88 o 
   9   5   7        0.01       -0.50      9.78 o 
  10   5   7        4.66        1.25     14.83 o 
 -12   6   7        0.15        9.88     14.47 o 
 -11   6   7        5.10       20.58     13.31 o 
 -10   6   7        0.79       -2.07     10.83 o 
  -9   6   7        0.65        9.22      8.95 o 
  -8   6   7        0.73       -1.89     10.30 o 
  -7   6   7        0.04        7.09      7.68 o 
  -6   6   7        4.02        7.28      6.32 o 
  -5   6   7        1.96        1.15      5.35 o 
  -4   6   7        0.00       -0.82      4.66 o 
  -3   6   7       13.70       11.58      4.89 o 
  -2   6   7        5.31       -3.25      5.65 o 
  -1   6   7       14.90       10.22      5.61 o 
   0   6   7        0.00       -2.88      4.81 o 
   1   6   7       61.59       55.30      7.15 o 
   2   6   7        4.52       -5.29      5.51 o 
   3   6   7        3.65        6.03      6.03 o 
   4   6   7      107.51      117.57     15.02 o 
   5   6   7       20.13       26.12     13.36 o 
   6   6   7        5.33       -4.26      8.40 o 
   7   6   7        4.33        2.28      9.07 o 
   8   6   7        0.28        8.16     10.38 o 
   9   6   7        3.15       -1.30     11.94 o 
  10   6   7        0.21       21.60     26.87 o 
 -11   7   7        0.94        6.12     14.94 o 
 -10   7   7        0.95        0.50     12.96 o 
  -9   7   7        0.00        6.46     10.43 o 
  -8   7   7        1.19       -0.89      7.68 o 
  -7   7   7        0.01       16.64     11.46 o 
  -6   7   7        4.47        6.34      7.33 o 
  -5   7   7        5.85        8.04      6.27 o 
  -4   7   7      103.50       91.44      8.25 o 
  -3   7   7       71.24       63.13      7.02 o 
  -2   7   7        1.59       -5.71      5.71 o 
  -1   7   7        0.17       -0.51      5.40 o 
   0   7   7       21.14       20.04      5.79 o 
   1   7   7       60.31       48.38      9.62 o 
   2   7   7       92.70      105.48     10.40 o 
   3   7   7       24.03       22.99      7.62 o 
   4   7   7       24.04       30.71      8.38 o 
   5   7   7       17.58       28.77      9.72 o 
   6   7   7        8.67       25.70     11.07 o 
   7   7   7        2.51       -3.89     17.67 o 
   8   7   7        0.20       21.57     12.54 o 
   9   7   7       10.41       28.06     16.32 o 
 -11   8   7        1.51       -5.78     17.33 o 
 -10   8   7        0.52       -5.53     18.33 o 
  -9   8   7        4.65        7.20     21.33 o 
  -8   8   7        0.79        1.44     10.45 o 
  -7   8   7        1.21        9.24     10.31 o 
  -6   8   7       16.02       13.72      7.19 o 
  -5   8   7      121.22      117.81     13.72 o 
  -4   8   7       97.93      101.02      9.78 o 
  -3   8   7       66.29       67.68      7.50 o 
  -2   8   7       38.60       29.16      7.10 o 
  -1   8   7        3.44        3.17      6.30 o 
   0   8   7        0.59       -5.93      5.93 o 
   1   8   7        8.01       -1.74      6.16 o 
   2   8   7       12.40       23.97      7.44 o 
   3   8   7        0.76        2.78      9.51 o 
   4   8   7        0.95       16.75     11.37 o 
   5   8   7       16.81       10.26     11.36 o 
   6   8   7        0.81       14.48     11.35 o 
   7   8   7        0.35        3.28     11.21 o 
   8   8   7        2.59       13.33     14.15 o 
 -10   9   7        0.17      -14.82     20.34 o 
  -9   9   7        1.60       49.73     24.61 o 
  -8   9   7        0.00        2.26     21.10 o 
  -7   9   7       16.36        0.50     16.08 o 
  -6   9   7       11.02       -4.81     11.52 o 
  -5   9   7       15.99       26.46     11.25 o 
  -4   9   7        7.61        3.98      9.64 o 
  -3   9   7        0.41       -0.16      9.59 o 
  -2   9   7       89.50       95.95     11.83 o 
  -1   9   7       16.92       13.86      7.60 o 
   0   9   7       18.47       10.40      8.44 o 
   1   9   7       12.62       18.05     10.14 o 
   2   9   7        0.00       -6.84      8.74 o 
   3   9   7        1.39        7.08     10.68 o 
   4   9   7        4.97       12.26     11.33 o 
   5   9   7        0.40       -2.17     11.15 o 
   6   9   7        0.55        6.23     12.90 o 
   7   9   7       17.93       28.30     13.81 o 
  -8  10   7        0.02       16.83     21.60 o 
  -7  10   7        0.47       18.31     16.93 o 
  -6  10   7        4.51       14.30     13.62 o 
  -5  10   7        3.04       24.90     12.08 o 
  -4  10   7        2.86       14.95     11.85 o 
  -3  10   7        5.70        2.16     11.77 o 
  -2  10   7       18.94        3.26     32.02 o 
  -1  10   7        3.78       -3.30     11.43 o 
   0  10   7        1.43       15.94     15.12 o 
   1  10   7        0.88      -11.66     11.66 o 
   2  10   7        0.17        2.31     12.82 o 
   3  10   7        0.78        1.52     17.23 o 
   4  10   7        0.00       -0.04     16.07 o 
   5  10   7        0.08        7.51     18.21 o 
  -7  11   7        0.02       11.78     31.90 o 
  -6  11   7        1.63       10.06     18.70 o 
  -5  11   7        0.13       29.35     17.67 o 
  -4  11   7       10.36       37.10     36.04 o 
  -3  11   7        1.10        3.52     13.67 o 
  -2  11   7        2.45        6.51     12.26 o 
  -1  11   7        5.17        9.71     17.05 o 
   0  11   7        1.67       14.73     15.29 o 
   1  11   7        1.23       10.97     17.68 o 
   2  11   7        0.06      -16.49     17.19 o 
   3  11   7        0.18        8.29     17.96 o 
   4  11   7        5.45       28.64     20.69 o 
  -5  12   7        2.38       29.14     28.63 o 
  -4  12   7        0.10      -11.38     15.91 o 
  -3  12   7        0.33        6.54     16.84 o 
  -2  12   7       10.35       25.94     19.34 o 
  -1  12   7        3.13       -2.29     15.93 o 
   0  12   7        0.25      -15.75     21.60 o 
   1 -15   8        1.09      -19.34     19.34 o 
  -3 -14   8        1.09        7.98     14.62 o 
  -2 -14   8        3.12       21.03     13.42 o 
  -1 -14   8        0.40       -4.83     12.43 o 
   0 -14   8        6.61        5.04     10.52 o 
   1 -14   8        6.97        0.15      9.87 o 
   2 -14   8        2.88       28.07     13.70 o 
   3 -14   8        4.26       -5.65      9.45 o 
   4 -14   8        0.26       -6.46     12.98 o 
   5 -14   8        1.46        1.43     11.85 o 
  -5 -13   8       24.15       26.97     14.92 o 
  -4 -13   8        8.03        7.38     12.68 o 
  -3 -13   8        7.95        9.17     13.92 o 
  -2 -13   8        2.62       -3.94     11.34 o 
  -1 -13   8        1.63       -2.42     10.03 o 
   0 -13   8        2.47       11.91     10.10 o 
   1 -13   8        0.00       -3.28     10.06 o 
   2 -13   8        4.21        7.71      9.69 o 
   3 -13   8        0.63        0.89      8.94 o 
   4 -13   8        0.15       11.20     14.24 o 
   5 -13   8        0.07       -0.45     12.67 o 
   6 -13   8        0.03        6.15     14.30 o 
   7 -13   8        0.25       -0.77     16.59 o 
  -7 -12   8        1.93      -14.90     33.91 o 
  -6 -12   8        0.11       -3.82     11.26 o 
  -5 -12   8        0.05       -5.43     21.35 o 
  -4 -12   8        6.05        4.02     10.36 o 
  -3 -12   8        3.69       -5.26     10.03 o 
  -2 -12   8        0.58       20.76     11.19 o 
  -1 -12   8        3.51        2.06      8.33 o 
   0 -12   8        0.98        4.73      8.08 o 
   1 -12   8        0.13        1.86      8.04 o 
   2 -12   8        2.46        7.70     17.21 o 
   3 -12   8        3.67        7.79      8.47 o 
   4 -12   8        0.09       10.75     13.23 o 
   5 -12   8        0.30       -3.63     13.56 o 
   6 -12   8        3.04        1.58     12.54 o 
   7 -12   8        0.55       -8.56     14.10 o 
   8 -12   8        0.36       25.87     14.12 o 
  -8 -11   8        0.53      -14.22     14.22 o 
  -7 -11   8        0.11      -16.95     26.62 o 
  -6 -11   8        0.18       -3.51     11.69 o 
  -5 -11   8        0.08       -5.40     11.03 o 
  -4 -11   8       17.11       14.07     10.59 o 
  -3 -11   8        8.50       12.98     10.40 o 
  -2 -11   8       69.07       35.40     27.26 o 
  -1 -11   8       13.12       27.41      9.54 o 
   0 -11   8        0.21       -3.21      8.50 o 
   1 -11   8        0.69       -0.49      8.84 o 
   2 -11   8        6.60        6.62      7.38 o 
   3 -11   8        4.60        7.28     11.81 o 
   4 -11   8        0.00      -16.58     16.58 o 
   5 -11   8        0.82        2.90     10.74 o 
   6 -11   8        3.55        9.34     13.05 o 
   7 -11   8        4.96        3.62     10.86 o 
   8 -11   8        1.94        6.37     13.81 o 
   9 -11   8        1.74       20.32     13.66 o 
  -9 -10   8        2.15        1.26     17.83 o 
  -8 -10   8        0.89        6.53     16.83 o 
  -7 -10   8        0.95      -10.64     10.64 o 
  -6 -10   8        0.01        5.09     11.16 o 
  -5 -10   8       13.22       14.58     26.25 o 
  -4 -10   8        1.09        8.32     10.13 o 
  -3 -10   8       86.00       58.30     12.84 o 
  -2 -10   8        9.95       14.08      9.18 o 
  -1 -10   8       33.17       13.65      8.68 o 
   0 -10   8        4.98        1.56      8.48 o 
   1 -10   8        2.86        9.74     10.08 o 
   2 -10   8       20.41       22.17     11.81 o 
   3 -10   8       94.42      105.08     43.71 o 
   4 -10   8       22.23       29.64     13.56 o 
   5 -10   8       37.51       26.12     18.34 o 
   6 -10   8       12.11       27.13     18.84 o 
   7 -10   8        6.97       22.35     16.33 o 
   8 -10   8        0.12      -12.06     16.83 o 
   9 -10   8        0.09        6.18     14.47 o 
  10 -10   8        0.07       -2.73     18.21 o 
 -10  -9   8        5.23      -16.83     16.83 o 
  -9  -9   8        8.70       -5.02     17.33 o 
  -8  -9   8        0.00       12.81     15.07 o 
  -7  -9   8        0.33        4.42     11.18 o 
  -6  -9   8       11.09        2.75     13.69 o 
  -5  -9   8        0.24        8.55      9.57 o 
  -4  -9   8       12.05       21.81     10.64 o 
  -3  -9   8       60.60       55.32     11.77 o 
  -2  -9   8      408.55      407.73     17.98 o 
  -1  -9   8       96.75      111.69     17.38 o 
   0  -9   8        3.46       -6.86      9.67 o 
   1  -9   8       15.15        6.28     14.82 o 
   2  -9   8        4.62       12.56     14.82 o 
   3  -9   8       33.59       24.11     14.57 o 
   4  -9   8        8.23       17.05      9.41 o 
   5  -9   8        0.31       -4.19      9.67 o 
   6  -9   8        0.66        4.18      8.92 o 
   7  -9   8        3.01        3.62     12.10 o 
   8  -9   8        1.93      -12.69     12.69 o 
   9  -9   8        0.59        7.81     13.44 o 
  10  -9   8        0.64       -2.53     14.87 o 
 -10  -8   8       15.90       41.44     22.35 o 
  -9  -8   8       17.88       16.08     14.82 o 
  -8  -8   8       13.81       14.07     15.57 o 
  -7  -8   8       24.63       41.19     16.83 o 
  -6  -8   8        3.38        5.68      9.05 o 
  -5  -8   8       41.90       40.21     11.58 o 
  -4  -8   8        4.43       10.01      9.42 o 
  -3  -8   8      197.24      207.64     16.08 o 
  -2  -8   8       51.83       34.89      9.01 o 
  -1  -8   8        0.32       -5.35      6.03 o 
   0  -8   8        8.20       10.07      7.85 o 
   1  -8   8       16.94       13.68      8.78 o 
   2  -8   8       23.92       22.11     16.45 o 
   3  -8   8        0.56       -7.96      7.96 o 
   4  -8   8       15.80       22.55      8.26 o 
   5  -8   8        0.33        5.62      9.80 o 
   6  -8   8        0.50        1.77     10.38 o 
   7  -8   8       10.47       12.24     12.22 o 
   8  -8   8        0.58       -2.64     11.72 o 
   9  -8   8        0.00        0.00     13.14 o 
  10  -8   8        1.12        5.06     13.84 o 
  11  -8   8        0.11       18.58     22.86 o 
 -11  -7   8       15.53       19.07     14.34 o 
 -10  -7   8       12.29       14.48     13.09 o 
  -9  -7   8        4.57        4.66     11.53 o 
  -8  -7   8        1.98       -0.29     11.93 o 
  -7  -7   8        0.01        3.77      9.54 o 
  -6  -7   8      167.88      159.10     16.56 o 
  -5  -7   8        9.52        7.15     10.17 o 
  -4  -7   8       30.16       21.70     15.20 o 
  -3  -7   8       23.87       42.94      9.66 o 
  -2  -7   8        3.42        3.63     10.42 o 
  -1  -7   8        0.28        6.05      5.79 o 
   0  -7   8       68.57       45.06     15.83 o 
   1  -7   8       29.37       35.08     17.33 o 
   2  -7   8       18.63        8.90      7.52 o 
   3  -7   8       17.05        9.94     12.29 o 
   4  -7   8        0.03        5.03     15.07 o 
   5  -7   8        7.15       16.15      9.94 o 
   6  -7   8       19.75       18.22     11.45 o 
   7  -7   8        0.22       -9.08      9.08 o 
   8  -7   8        0.10       -6.12      9.76 o 
   9  -7   8       30.32       19.83     13.76 o 
  10  -7   8        1.81       -2.96     12.18 o 
  11  -7   8        0.28       -4.77     15.82 o 
 -11  -6   8        1.39       13.20     14.06 o 
 -10  -6   8        0.05       12.05     12.23 o 
  -9  -6   8       11.27       -4.15      9.99 o 
  -8  -6   8       54.40       41.17     11.28 o 
  -7  -6   8       88.28       97.85     17.21 o 
  -6  -6   8       34.92       48.17      8.90 o 
  -5  -6   8       35.73       45.40      8.84 o 
  -4  -6   8        0.01       -5.21      5.21 o 
  -3  -6   8        0.39       -1.32      5.43 o 
  -2  -6   8       19.46       21.36      5.01 o 
  -1  -6   8      115.48       93.79     12.45 o 
   0  -6   8        2.05        3.13      6.01 o 
   1  -6   8       55.57       52.22      8.43 o 
   2  -6   8       22.92       26.79      8.83 o 
   3  -6   8        1.05       -3.01      7.51 o 
   4  -6   8       18.68       23.46      9.26 o 
   5  -6   8       31.15       57.81     12.25 o 
   6  -6   8        5.31       16.97     10.38 o 
   7  -6   8        0.12        1.18     10.12 o 
   8  -6   8      100.04      117.44     16.67 o 
   9  -6   8       36.48       40.91     14.65 o 
  10  -6   8        0.38       -0.09     13.51 o 
  11  -6   8        2.07       -0.64     13.08 o 
  12  -6   8        0.02      -19.38     19.47 o 
 -12  -5   8        0.12       -1.75     23.61 o 
 -11  -5   8        0.04       17.83     12.68 o 
 -10  -5   8        0.25       -3.13     10.36 o 
  -9  -5   8       18.09       25.95     11.96 o 
  -8  -5   8        0.73       -9.11      9.11 o 
  -7  -5   8       44.29       45.88     22.86 o 
  -6  -5   8        2.38        2.19      7.41 o 
  -5  -5   8       12.45       11.07      6.08 o 
  -4  -5   8        0.72        2.64      4.09 o 
  -3  -5   8       23.91       35.23      5.00 o 
  -2  -5   8        0.25       -1.55      2.67 o 
  -1  -5   8        0.83        1.63      3.89 o 
   0  -5   8      148.66      157.57      8.52 o 
   1  -5   8      257.92      285.89      9.63 o 
   2  -5   8       16.10        1.98      6.16 o 
   3  -5   8       11.86       11.01      6.13 o 
   4  -5   8        1.88       -3.37      6.40 o 
   5  -5   8       13.91        8.00      7.56 o 
   6  -5   8        0.65        4.15      6.80 o 
   7  -5   8       42.63       29.69      9.88 o 
   8  -5   8       68.34       72.57     12.14 o 
   9  -5   8        2.13       -8.67     13.29 o 
  10  -5   8        6.37        7.82     10.56 o 
  11  -5   8        0.05       16.35     14.45 o 
  12  -5   8        0.81       -1.32     14.54 o 
 -12  -4   8        2.92        7.83     14.53 o 
 -11  -4   8        2.76        9.13     19.84 o 
 -10  -4   8       33.45       21.95     11.41 o 
  -9  -4   8        2.84        3.67     10.36 o 
  -8  -4   8        3.62       -2.41      8.13 o 
  -7  -4   8        5.81       10.38     10.67 o 
  -6  -4   8        1.35       -0.15      6.49 o 
  -5  -4   8        8.28       -1.48      5.29 o 
  -4  -4   8       41.07       34.10      4.20 o 
  -3  -4   8      156.81      175.99      5.88 o 
  -2  -4   8        0.98       -0.68      3.02 o 
  -1  -4   8        2.43        1.58      3.46 o 
   0  -4   8      366.90      378.72     12.04 o 
   1  -4   8        3.57        4.50      6.16 o 
   2  -4   8      339.31      350.81     15.92 o 
   3  -4   8        5.42       -1.32      5.92 o 
   4  -4   8       44.35       50.04      8.84 o 
   5  -4   8       21.74       13.33      7.90 o 
   6  -4   8       96.95       85.23     10.11 o 
   7  -4   8        3.30        1.79     16.21 o 
   8  -4   8        4.63       -2.51      9.00 o 
   9  -4   8        3.20        3.43     11.11 o 
  10  -4   8        0.83       -9.20      9.20 o 
  11  -4   8        0.03       -1.99     11.06 o 
  12  -4   8        0.15       14.91     13.66 o 
 -12  -3   8        4.85       -0.72     14.56 o 
 -11  -3   8        0.64       14.74     25.87 o 
 -10  -3   8        0.22       38.92     13.01 o 
  -9  -3   8        7.48        8.44     16.20 o 
  -8  -3   8      206.56      199.55     14.50 o 
  -7  -3   8        0.05       -4.05      6.79 o 
  -6  -3   8       17.62       22.18      6.56 o 
  -5  -3   8        2.79        3.37      5.24 o 
  -4  -3   8        3.03        4.20      4.05 o 
  -3  -3   8       77.71       81.67      4.41 o 
  -2  -3   8      138.26      158.06      6.64 o 
  -1  -3   8      199.58      190.05      8.34 o 
   0  -3   8       10.15       12.29      3.87 o 
   1  -3   8        6.26        9.04      3.93 o 
   2  -3   8       25.39       28.14      4.01 o 
   3  -3   8      215.26      198.01     12.84 o 
   4  -3   8        1.52        3.16      6.51 o 
   5  -3   8       69.28       51.54      9.05 o 
   6  -3   8       73.91       73.83     10.31 o 
   7  -3   8        7.77        2.62      7.52 o 
   8  -3   8       16.83       11.01      9.51 o 
   9  -3   8       23.88       31.51     10.23 o 
  10  -3   8        2.75       15.24      9.43 o 
  11  -3   8        0.99       -5.84     10.33 o 
  12  -3   8        0.76      -17.83     17.83 o 
 -13  -2   8        1.74       14.71     16.14 o 
 -12  -2   8        2.53        2.50     13.82 o 
 -11  -2   8        1.48       16.98     12.85 o 
 -10  -2   8        5.49        5.78      9.46 o 
  -9  -2   8       45.46       46.26     10.40 o 
  -8  -2   8        0.32       -4.45     10.40 o 
  -7  -2   8        5.82       -2.45      6.83 o 
  -6  -2   8        0.04       -5.46      5.46 o 
  -5  -2   8       54.62       48.16      6.21 o 
  -4  -2   8      147.28      162.25      8.52 o 
  -3  -2   8        8.40       13.00      2.89 o 
  -2  -2   8       25.42       22.67      3.61 o 
  -1  -2   8        0.28       -2.89      3.04 o 
   0  -2   8        2.44        1.11      3.28 o 
   1  -2   8       31.73       31.54      3.30 o 
   2  -2   8       76.85       56.83     12.49 o 
   3  -2   8       10.93        5.09      4.70 o 
   4  -2   8      152.78      149.40      9.57 o 
   5  -2   8        0.10       -0.97      5.72 o 
   6  -2   8       20.65        6.94      6.61 o 
   7  -2   8        9.16        7.11      6.80 o 
   8  -2   8        7.61        0.81      7.11 o 
   9  -2   8        8.67        8.51      7.98 o 
  10  -2   8        0.27       14.46      9.09 o 
  11  -2   8        6.18        4.04     10.08 o 
  12  -2   8        0.80        7.95     14.16 o 
 -13  -1   8        1.35       10.03     15.79 o 
 -12  -1   8        2.83        7.22     11.31 o 
 -11  -1   8        1.42       13.03     10.17 o 
 -10  -1   8        8.62        8.58      9.38 o 
  -9  -1   8        0.33        6.40      7.93 o 
  -8  -1   8        8.77       14.01      7.07 o 
  -7  -1   8        0.00       -5.50      5.50 o 
  -6  -1   8       15.01        9.66      7.10 o 
  -5  -1   8       21.79       19.68      5.65 o 
  -4  -1   8       46.85       51.01      6.11 o 
  -3  -1   8        1.68        9.06      2.87 o 
  -2  -1   8      407.32      423.06      7.30 o 
  -1  -1   8      297.11      301.46      6.87 o 
   0  -1   8      136.02      146.20      5.42 o 
   1  -1   8       73.51       85.00      5.59 o 
   2  -1   8       22.80       33.70      4.89 o 
   3  -1   8      602.42      586.46     13.94 o 
   4  -1   8        5.77        1.90      5.11 o 
   5  -1   8        9.77        5.34      5.04 o 
   6  -1   8        6.14       17.02      8.34 o 
   7  -1   8        4.50       13.53      7.14 o 
   8  -1   8       34.82       48.77      9.56 o 
   9  -1   8        2.01        8.04      8.45 o 
  10  -1   8       18.00       25.61     12.44 o 
  11  -1   8        0.43       -4.55      9.83 o 
  12  -1   8        0.43      -11.72     11.72 o 
 -13   0   8        4.06       -0.34     13.01 o 
 -12   0   8        0.36        0.45     10.93 o 
 -11   0   8        5.60        4.98      9.51 o 
 -10   0   8        0.28       -1.28      8.84 o 
  -9   0   8        2.76       14.38      8.88 o 
  -8   0   8       15.96       12.26      6.84 o 
  -7   0   8       34.14       34.94      7.63 o 
  -6   0   8       60.07       51.70      9.74 o 
  -5   0   8      450.26      449.00     13.95 o 
  -4   0   8       52.62       53.99      5.43 o 
  -3   0   8        0.20       -1.01      3.45 o 
  -2   0   8       19.41       17.36      3.90 o 
  -1   0   8      227.87      244.26     12.55 o 
   0   0   8       13.97       15.41      3.88 o 
   1   0   8       11.97        9.73      3.58 o 
   2   0   8      250.91      263.53     17.27 o 
   3   0   8       51.94       70.84      8.62 o 
   4   0   8        3.84        5.28      5.29 o 
   5   0   8       40.66       41.66      6.86 o 
   6   0   8       32.45       28.15      6.61 o 
   7   0   8        2.09        4.67      8.20 o 
   8   0   8        1.64        4.48      7.95 o 
   9   0   8        3.95       -0.85      8.27 o 
  10   0   8        0.41       -1.20      9.24 o 
  11   0   8        0.00        2.34     10.47 o 
  12   0   8        0.26        1.64     12.44 o 
 -13   1   8        0.68      -12.76     12.76 o 
 -12   1   8        3.37        9.96     11.37 o 
 -11   1   8        0.04        8.98     10.25 o 
 -10   1   8        0.05        7.46      9.43 o 
  -9   1   8        0.59       -0.11      7.96 o 
  -8   1   8       11.47       -1.09      7.20 o 
  -7   1   8       47.04       42.76      8.17 o 
  -6   1   8      407.05      407.10     16.89 o 
  -5   1   8      540.90      524.31     14.36 o 
  -4   1   8        4.75        2.74      3.95 o 
  -3   1   8       30.05       29.60      4.57 o 
  -2   1   8      145.99      146.25     10.08 o 
  -1   1   8        0.39        1.99      3.39 o 
   0   1   8        8.85        9.46      3.58 o 
   1   1   8       69.60       74.48      5.36 o 
   2   1   8      146.64      152.88      9.12 o 
   3   1   8        7.05       10.43      5.27 o 
   4   1   8      118.12      135.68      9.51 o 
   5   1   8        1.82       -5.40      5.40 o 
   6   1   8        1.41        4.44      5.67 o 
   7   1   8        4.41        6.74      7.45 o 
   8   1   8       11.89        5.96      7.79 o 
   9   1   8        0.20        6.43      8.58 o 
  10   1   8        0.60        2.29      9.31 o 
  11   1   8        0.38       14.48     11.42 o 
 -13   2   8        4.59       14.97     19.72 o 
 -12   2   8        0.34        5.86     10.97 o 
 -11   2   8        5.84        7.14     11.50 o 
 -10   2   8        6.88        9.46      9.13 o 
  -9   2   8       98.62      129.01     12.98 o 
  -8   2   8        0.00       -6.44      6.49 o 
  -7   2   8      105.20      110.75     10.59 o 
  -6   2   8      234.35      252.08     12.67 o 
  -5   2   8       37.79       39.80      6.20 o 
  -4   2   8      218.07      231.99      9.72 o 
  -3   2   8      213.48      273.41     11.92 o 
  -2   2   8       30.82       27.57      6.87 o 
  -1   2   8        0.14        2.32      3.51 o 
   0   2   8      118.37      111.90      7.00 o 
   1   2   8      157.75      148.05      7.78 o 
   2   2   8        0.12        1.04      5.27 o 
   3   2   8        0.30        6.98      5.50 o 
   4   2   8       52.03       63.02      7.91 o 
   5   2   8       30.98       24.81      6.90 o 
   6   2   8        0.10       -0.95      5.80 o 
   7   2   8        1.57       13.65      6.80 o 
   8   2   8        0.00       -5.49      8.63 o 
   9   2   8        2.26        7.54      9.12 o 
  10   2   8        0.00        0.03      9.56 o 
  11   2   8        3.66       15.94     13.05 o 
 -12   3   8        0.18       -9.50     11.10 o 
 -11   3   8        7.03        1.96      9.82 o 
 -10   3   8       13.10       14.40     10.26 o 
  -9   3   8        3.06       -6.18      9.43 o 
  -8   3   8        8.40       14.57      7.43 o 
  -7   3   8       70.60       63.07      8.36 o 
  -6   3   8      221.54      232.99     17.92 o 
  -5   3   8       11.15       12.00      6.28 o 
  -4   3   8      159.49      131.57     11.69 o 
  -3   3   8       43.53       49.19      5.88 o 
  -2   3   8       31.43       20.96      5.25 o 
  -1   3   8        5.37        6.43      4.08 o 
   0   3   8       37.31       30.22      4.90 o 
   1   3   8        6.10        5.84      4.60 o 
   2   3   8       82.77       79.64      7.55 o 
   3   3   8        3.28       -4.46      5.61 o 
   4   3   8        0.06       -5.53      5.53 o 
   5   3   8      172.83      158.16     12.68 o 
   6   3   8       22.50       11.23      6.97 o 
   7   3   8       10.10       14.95      7.37 o 
   8   3   8        0.44        5.54      7.01 o 
   9   3   8        2.78        1.78      9.05 o 
  10   3   8        0.13       -0.10     10.07 o 
  11   3   8        0.08       -1.00     24.11 o 
 -12   4   8        0.36        2.67     13.92 o 
 -11   4   8       13.59       14.52     11.57 o 
 -10   4   8       10.23        0.88     10.49 o 
  -9   4   8       17.37       24.91      9.00 o 
  -8   4   8        0.55        1.23      7.39 o 
  -7   4   8       19.76       20.46      7.70 o 
  -6   4   8       17.16       22.18      6.57 o 
  -5   4   8        5.20        5.34      4.60 o 
  -4   4   8        3.94        3.90      4.73 o 
  -3   4   8        0.45       -4.01      4.20 o 
  -2   4   8       15.66       12.34      5.30 o 
  -1   4   8        0.33       -3.50      4.79 o 
   0   4   8        0.20       -1.94      4.92 o 
   1   4   8        6.54       -0.87      4.91 o 
   2   4   8        3.28        5.45      5.76 o 
   3   4   8       67.95       65.71      8.20 o 
   4   4   8        8.88       -3.03      6.13 o 
   5   4   8      271.68      309.03     15.77 o 
   6   4   8        0.28        1.43      6.91 o 
   7   4   8       19.20       15.77      7.66 o 
   8   4   8        0.34        9.45      7.93 o 
   9   4   8        0.04       -9.03      9.03 o 
  10   4   8        0.17        5.54     11.32 o 
 -12   5   8        0.00       -6.67     14.00 o 
 -11   5   8        0.66        0.96     11.93 o 
 -10   5   8        0.11        4.41     12.58 o 
  -9   5   8        3.64        6.78     10.22 o 
  -8   5   8        0.11       -1.31      7.30 o 
  -7   5   8        7.10       12.08     11.24 o 
  -6   5   8        8.62        6.38      5.86 o 
  -5   5   8        8.59        6.34      5.92 o 
  -4   5   8       25.49        8.87      5.71 o 
  -3   5   8       24.31       15.27      5.32 o 
  -2   5   8        9.32       17.82      5.68 o 
  -1   5   8       16.91       16.18      6.07 o 
   0   5   8        1.67        1.39      4.91 o 
   1   5   8       67.26       64.37      7.32 o 
   2   5   8        4.56        8.33      6.20 o 
   3   5   8        0.05        8.29      6.27 o 
   4   5   8      193.45      207.33     12.88 o 
   5   5   8       68.39       59.22     10.40 o 
   6   5   8       12.86       20.24      9.23 o 
   7   5   8       45.18       31.11      8.87 o 
   8   5   8        0.00       18.23      9.80 o 
   9   5   8        0.42       -3.10      9.22 o 
  10   5   8        0.41       34.28     17.02 o 
 -11   6   8        7.78        7.39     12.81 o 
 -10   6   8        0.76        8.45     11.40 o 
  -9   6   8        0.00       12.41      9.22 o 
  -8   6   8        0.26       13.26      9.07 o 
  -7   6   8        0.06        1.40      7.85 o 
  -6   6   8       26.94       26.32      8.58 o 
  -5   6   8        0.25       -2.02      6.06 o 
  -4   6   8       77.69       70.96      7.32 o 
  -3   6   8        3.23        5.41      4.81 o 
  -2   6   8       39.49       32.69      7.99 o 
  -1   6   8       61.35       54.65      7.24 o 
   0   6   8        1.54       -2.34      5.70 o 
   1   6   8        0.02       -1.99      5.62 o 
   2   6   8       30.10       34.04      7.56 o 
   3   6   8       76.12       83.85     11.17 o 
   4   6   8       28.34       30.03      8.29 o 
   5   6   8        3.40       -3.05      7.28 o 
   6   6   8       87.92       98.58     11.29 o 
   7   6   8        6.97       18.93     10.03 o 
   8   6   8       20.88       36.66     13.88 o 
   9   6   8        2.14        6.29     12.23 o 
 -11   7   8        0.02       -3.49     17.20 o 
 -10   7   8        1.19       -4.37     13.81 o 
  -9   7   8        4.85       -2.25      9.72 o 
  -8   7   8        1.42       -7.41      8.21 o 
  -7   7   8       15.28       23.37      9.32 o 
  -6   7   8        5.27        7.57      7.79 o 
  -5   7   8        9.77        8.31      7.26 o 
  -4   7   8        0.01       10.20      6.17 o 
  -3   7   8       64.57       64.58      7.31 o 
  -2   7   8       10.92       13.34      5.83 o 
  -1   7   8        6.31        1.36      5.80 o 
   0   7   8       47.03       52.08      7.25 o 
   1   7   8       21.36       20.89      6.64 o 
   2   7   8       12.68        6.77      6.86 o 
   3   7   8        0.54       -7.54      7.54 o 
   4   7   8       14.10       24.65      8.65 o 
   5   7   8        4.17        8.94      8.92 o 
   6   7   8        1.55        4.35     10.86 o 
   7   7   8        5.49       18.31     13.18 o 
   8   7   8        0.02        4.01     13.70 o 
 -10   8   8        2.35       12.19     15.41 o 
  -9   8   8        0.25      -10.32     13.03 o 
  -8   8   8        1.35       16.13     11.01 o 
  -7   8   8        6.29       22.36     11.79 o 
  -6   8   8        0.97       -3.22      8.28 o 
  -5   8   8       26.89       31.55      8.09 o 
  -4   8   8        7.68        7.07      6.79 o 
  -3   8   8        0.81        0.90      6.15 o 
  -2   8   8        1.87        7.79      6.79 o 
  -1   8   8        7.29       19.02      6.79 o 
   0   8   8        8.61        8.29      6.53 o 
   1   8   8       13.51        4.90      7.28 o 
   2   8   8        0.72        6.43      9.13 o 
   3   8   8        2.50        1.47      8.52 o 
   4   8   8        3.06       19.54     11.68 o 
   5   8   8        1.93       19.22     11.93 o 
   6   8   8        7.61       -1.41     12.35 o 
   7   8   8        3.26       17.51     13.72 o 
  -9   9   8        0.07        0.75     22.35 o 
  -8   9   8        1.43        0.25     20.85 o 
  -7   9   8        0.56        4.77     18.59 o 
  -6   9   8        0.42        1.00     19.09 o 
  -5   9   8        1.59       13.18     12.33 o 
  -4   9   8        1.65       -3.16      9.32 o 
  -3   9   8       24.10       28.35      9.70 o 
  -2   9   8        1.43        5.34      7.99 o 
  -1   9   8       37.51       25.90      8.96 o 
   0   9   8        8.10       11.60      8.34 o 
   1   9   8        0.97        7.32     14.33 o 
   2   9   8        1.24       -7.99     10.22 o 
   3   9   8        0.04       -3.02     21.02 o 
   4   9   8        2.99        5.26     12.31 o 
   5   9   8        0.35       -9.48     12.90 o 
   6   9   8        9.19       -7.54     15.10 o 
  -7  10   8        2.40       -2.76     16.33 o 
  -6  10   8        1.84       46.87     17.16 o 
  -5  10   8        1.49       32.97     13.59 o 
  -4  10   8        3.74        0.62     14.12 o 
  -3  10   8        0.33        3.91     11.44 o 
  -2  10   8        2.33       -1.43     17.21 o 
  -1  10   8       45.94       26.33     16.43 o 
   0  10   8       30.50        8.26     13.20 o 
   1  10   8        5.64       21.03     16.60 o 
   2  10   8        6.68        6.90     17.88 o 
   3  10   8        1.05       25.06     17.52 o 
   4  10   8        1.91       -6.98     16.11 o 
  -6  11   8        0.48      -11.05     24.61 o 
  -5  11   8        0.03       34.74     17.80 o 
  -4  11   8        3.78       13.96     16.86 o 
  -3  11   8        3.67       31.71     18.41 o 
  -2  11   8       14.92       -1.40     14.47 o 
  -1  11   8        8.33       17.71     25.12 o 
   0  11   8        2.62        6.92     14.57 o 
   1  11   8        0.59       -7.94     16.67 o 
  -2 -14   9        4.02        1.49     13.80 o 
  -1 -14   9        1.49       -9.11     13.42 o 
   0 -14   9        0.14        4.40     10.45 o 
   1 -14   9        0.35       -6.38     10.08 o 
   2 -14   9        2.19      -10.08     10.33 o 
   3 -14   9        0.37       -9.61      9.61 o 
   4 -14   9        0.54       -7.17     14.18 o 
  -5 -13   9        2.20      -12.34     21.10 o 
  -4 -13   9        0.20       -0.32     13.01 o 
  -3 -13   9        2.06        4.88     12.64 o 
  -2 -13   9        6.00       16.91     15.57 o 
  -1 -13   9        0.96       17.11     28.88 o 
   0 -13   9        1.61       -1.33      8.75 o 
   1 -13   9        1.82       -2.80      8.64 o 
   2 -13   9        0.85       -1.07      9.90 o 
   3 -13   9        0.48       -2.14     10.00 o 
   4 -13   9        0.22       -5.05      8.71 o 
   5 -13   9        2.88        9.96     14.06 o 
   6 -13   9        2.62       11.27     14.31 o 
  -6 -12   9        0.00       -8.98     23.36 o 
  -5 -12   9        4.18        5.09     12.43 o 
  -4 -12   9        2.62       -5.23     10.72 o 
  -3 -12   9        0.00       11.25      9.06 o 
  -2 -12   9        1.40       -2.78     11.01 o 
  -1 -12   9        0.36       -6.96      8.65 o 
   0 -12   9        1.30        2.48      9.53 o 
   1 -12   9        3.87        4.07     10.24 o 
   2 -12   9        1.38        4.84      9.20 o 
   3 -12   9        3.49        9.95      7.99 o 
   4 -12   9        0.56       -9.88      9.88 o 
   5 -12   9        0.01        9.62     13.54 o 
   6 -12   9        4.99        5.74     25.24 o 
   7 -12   9        0.12        2.66     13.64 o 
   8 -12   9        0.01      -10.55     22.10 o 
  -7 -11   9        1.53       14.07     14.06 o 
  -6 -11   9        1.13       -1.97     12.56 o 
  -5 -11   9        2.31        3.52     21.35 o 
  -4 -11   9        5.20       -5.61     12.31 o 
  -3 -11   9       20.39       22.89     11.52 o 
  -2 -11   9        2.92        2.52     13.19 o 
  -1 -11   9      114.83      123.82     16.69 o 
   0 -11   9        0.00       -4.38      8.08 o 
   1 -11   9       14.23        4.26      8.82 o 
   2 -11   9        4.44        6.54      8.85 o 
   3 -11   9        2.54        9.67     13.56 o 
   4 -11   9        0.35       19.58     26.00 o 
   5 -11   9        1.26       -2.82     11.05 o 
   6 -11   9        4.45       -1.76     17.33 o 
   7 -11   9        0.29      -16.58     16.58 o 
   8 -11   9        3.61       -7.03     17.33 o 
   9 -11   9        0.02       35.92     23.36 o 
  -8 -10   9        4.80       22.60     18.08 o 
  -7 -10   9        3.87       12.81     17.08 o 
  -6 -10   9        5.80        5.72     13.56 o 
  -5 -10   9        2.47       11.80     11.10 o 
  -4 -10   9        1.35       -7.27     18.59 o 
  -3 -10   9        1.88        2.45     10.49 o 
  -2 -10   9       86.89       97.01     19.85 o 
  -1 -10   9        0.71       -0.46      7.60 o 
   0 -10   9      141.59      174.74     22.18 o 
   1 -10   9        3.40       11.94      8.16 o 
   2 -10   9        6.16       10.30     17.58 o 
   3 -10   9        2.69       -2.26     15.32 o 
   4 -10   9        3.34       -9.04     15.82 o 
   5 -10   9       12.61       23.61     15.32 o 
   6 -10   9        0.21       11.30     17.33 o 
   7 -10   9        0.52       -0.25     15.32 o 
   8 -10   9        1.43        4.77     17.08 o 
   9 -10   9        0.82       -0.75     21.35 o 
  10 -10   9        0.01       -9.54     21.85 o 
  -9  -9   9       10.17       13.31     14.82 o 
  -8  -9   9       11.67       35.16     17.83 o 
  -7  -9   9        2.67        3.01     13.56 o 
  -6  -9   9        1.70        9.80     11.76 o 
  -5  -9   9        0.79        0.83     19.59 o 
  -4  -9   9       20.23       27.55     10.60 o 
  -3  -9   9       18.29        3.67      9.71 o 
  -2  -9   9        1.14        3.21      7.03 o 
  -1  -9   9       17.33       21.17      7.56 o 
   0  -9   9      167.25      172.80     14.92 o 
   1  -9   9       59.39       49.99     20.10 o 
   2  -9   9       21.98       31.22     12.40 o 
   3  -9   9       39.80       46.74     24.74 o 
   4  -9   9        7.99        8.72     10.30 o 
   5  -9   9       14.13       -3.50      9.06 o 
   6  -9   9        0.00      -12.31     16.70 o 
   7  -9   9        0.82       -6.77     10.83 o 
   8  -9   9        2.28       16.06     13.90 o 
   9  -9   9        0.77        9.36     15.07 o 
  10  -9   9        0.00      -13.98     13.98 o 
 -10  -8   9        0.20       22.10     19.09 o 
  -9  -8   9        2.74        5.27     16.33 o 
  -8  -8   9       19.15       25.62     15.07 o 
  -7  -8   9        0.30        4.77     10.05 o 
  -6  -8   9       42.80       50.53     12.97 o 
  -5  -8   9        1.57        0.31      9.13 o 
  -4  -8   9       84.33       77.78     12.37 o 
  -3  -8   9       47.47       57.98     10.76 o 
  -2  -8   9        0.01       12.33      7.13 o 
  -1  -8   9       19.73       16.41      8.21 o 
   0  -8   9        0.26        0.63     13.31 o 
   1  -8   9       40.03       30.96     11.25 o 
   2  -8   9        1.54       14.69      9.76 o 
   3  -8   9       16.85        5.50     10.20 o 
   4  -8   9        0.70        2.92      9.62 o 
   5  -8   9        4.24        2.39     10.28 o 
   6  -8   9        0.04        4.17     10.94 o 
   7  -8   9        0.04        4.17     12.24 o 
   8  -8   9        5.03       12.07     14.03 o 
   9  -8   9        1.79       -7.20     12.68 o 
  10  -8   9        2.25        1.05     14.92 o 
 -11  -7   9        0.38        0.50     19.34 o 
 -10  -7   9        0.67       -4.02     13.81 o 
  -9  -7   9        2.50        9.80     13.81 o 
  -8  -7   9       13.12        8.29     12.31 o 
  -7  -7   9       26.59       33.91     14.32 o 
  -6  -7   9       97.24      108.78     18.09 o 
  -5  -7   9       14.49       25.74     23.36 o 
  -4  -7   9       77.48       82.28     29.14 o 
  -3  -7   9        0.13       -6.27      6.27 o 
  -2  -7   9       21.75       27.42      7.84 o 
  -1  -7   9       80.54       72.99      8.24 o 
   0  -7   9       10.62       13.43      9.32 o 
   1  -7   9       21.78        7.10      9.42 o 
   2  -7   9       45.07       59.64     12.61 o 
   3  -7   9        3.18        8.36      9.04 o 
   4  -7   9        1.95       15.73     10.30 o 
   5  -7   9        0.68       -9.32      9.62 o 
   6  -7   9        6.53       18.83     11.40 o 
   7  -7   9        3.07        5.90     11.76 o 
   8  -7   9        9.63       -3.08     11.35 o 
   9  -7   9        2.20       10.77     14.69 o 
  10  -7   9        6.80       -1.63     14.03 o 
  11  -7   9        5.23       35.60     16.66 o 
 -11  -6   9        0.18        9.80     13.34 o 
 -10  -6   9        1.51        3.84     12.31 o 
  -9  -6   9        4.79       19.55     11.94 o 
  -8  -6   9       26.35       21.97     12.31 o 
  -7  -6   9       62.68       86.67     13.19 o 
  -6  -6   9       11.61        8.14      8.37 o 
  -5  -6   9       53.50       41.59      8.35 o 
  -4  -6   9       27.04       34.25      8.39 o 
  -3  -6   9       83.47       72.46      8.34 o 
  -2  -6   9       27.47       29.18      6.11 o 
  -1  -6   9        8.16       16.06     10.17 o 
   0  -6   9       16.07       29.80     10.80 o 
   1  -6   9        0.54       -0.71      7.01 o 
   2  -6   9        0.10       18.21     12.31 o 
   3  -6   9       62.24       40.13     10.72 o 
   4  -6   9        5.57       10.20      8.22 o 
   5  -6   9        0.80        4.24     10.01 o 
   6  -6   9        8.49        2.56     10.21 o 
   7  -6   9        2.01        9.67     11.90 o 
   8  -6   9        6.69        2.07     11.01 o 
   9  -6   9        3.21       -7.46     11.22 o 
  10  -6   9       12.44       12.63     13.23 o 
  11  -6   9        0.01      -12.54     12.54 o 
 -11  -5   9        3.07        1.61     13.09 o 
 -10  -5   9        0.02       -1.02     27.50 o 
  -9  -5   9       10.47       24.62     10.68 o 
  -8  -5   9       11.95       10.23      9.55 o 
  -7  -5   9      138.06      132.80     15.45 o 
  -6  -5   9        7.31       15.58      8.50 o 
  -5  -5   9        0.51       -1.72      6.01 o 
  -4  -5   9        0.01       -4.63      4.63 o 
  -3  -5   9        5.53       10.06      4.49 o 
  -2  -5   9       97.84       99.85     11.35 o 
  -1  -5   9       55.75       57.55      6.60 o 
   0  -5   9        1.26        0.15      4.64 o 
   1  -5   9       20.88       19.13      7.21 o 
   2  -5   9      225.27      213.88     14.05 o 
   3  -5   9        6.04       13.02      6.92 o 
   4  -5   9       18.80       29.54      8.36 o 
   5  -5   9       19.58       14.96     12.53 o 
   6  -5   9        8.65       15.98      8.78 o 
   7  -5   9       30.53       17.74      9.47 o 
   8  -5   9        1.01       -6.62      8.93 o 
   9  -5   9        0.88        8.97     12.96 o 
  10  -5   9        0.93        8.59     18.21 o 
  11  -5   9        0.45        5.22     25.12 o 
 -12  -4   9        6.04       21.89     14.39 o 
 -11  -4   9        0.35        9.00     13.21 o 
 -10  -4   9       21.27       50.79     17.96 o 
  -9  -4   9        0.35        5.83     15.57 o 
  -8  -4   9       84.40       87.21     16.08 o 
  -7  -4   9        4.41        0.77      8.65 o 
  -6  -4   9       82.03       78.14     20.79 o 
  -5  -4   9       16.26        9.72      5.79 o 
  -4  -4   9        0.08        8.98      4.52 o 
  -3  -4   9       13.44       11.66      3.62 o 
  -2  -4   9        7.88        4.16      3.73 o 
  -1  -4   9       14.25       11.48      5.00 o 
   0  -4   9       15.22        7.62      6.27 o 
   1  -4   9        2.29       -4.23      5.80 o 
   2  -4   9       13.55       16.86     14.08 o 
   3  -4   9        6.98       -2.91      6.39 o 
   4  -4   9       52.01       50.95      9.10 o 
   5  -4   9       46.61       26.69      9.25 o 
   6  -4   9        0.81        7.70      7.84 o 
   7  -4   9        4.84        4.72      8.36 o 
   8  -4   9       16.91        5.42      7.83 o 
   9  -4   9        8.22       -2.69      9.11 o 
  10  -4   9        0.76        1.40     10.22 o 
  11  -4   9        6.60       20.09     12.21 o 
 -12  -3   9        7.11       23.86     14.92 o 
 -11  -3   9        0.04      -11.04     11.04 o 
 -10  -3   9       26.96       44.24     22.36 o 
  -9  -3   9        0.77       23.23     11.51 o 
  -8  -3   9       18.21       14.96      7.62 o 
  -7  -3   9        2.16        4.98      6.49 o 
  -6  -3   9       98.66       76.78      9.57 o 
  -5  -3   9        0.03        4.85      5.11 o 
  -4  -3   9        4.61        9.76      4.86 o 
  -3  -3   9        0.00        5.02      3.74 o 
  -2  -3   9       61.29       65.49      5.07 o 
  -1  -3   9        4.41        8.47      3.86 o 
   0  -3   9       10.85        4.95      6.49 o 
   1  -3   9       97.09       98.96      9.99 o 
   2  -3   9       13.79       18.25      5.01 o 
   3  -3   9      411.96      420.43     14.12 o 
   4  -3   9       25.43       20.22      7.47 o 
   5  -3   9       44.20       42.71     13.14 o 
   6  -3   9       18.42       27.73     14.29 o 
   7  -3   9        3.55        3.73      8.89 o 
   8  -3   9        0.01        2.37      8.26 o 
   9  -3   9        1.68        7.93     10.04 o 
  10  -3   9        1.64        7.50     10.49 o 
  11  -3   9        0.01       -6.79     10.50 o 
 -12  -2   9        0.09        5.56     14.05 o 
 -11  -2   9        2.54       24.81     13.82 o 
 -10  -2   9        1.55       20.61      9.47 o 
  -9  -2   9        1.26       -8.29      8.29 o 
  -8  -2   9        0.02       -6.04      6.04 o 
  -7  -2   9        0.32        9.25      7.79 o 
  -6  -2   9        1.08       -2.12      6.10 o 
  -5  -2   9       35.21       33.94      6.16 o 
  -4  -2   9      102.91       98.47      9.47 o 
  -3  -2   9        0.23       -3.69      3.69 o 
  -2  -2   9        8.87        7.41      4.04 o 
  -1  -2   9        7.76        6.31      4.03 o 
   0  -2   9        0.12       -0.95      3.91 o 
   1  -2   9       92.17      109.77      6.16 o 
   2  -2   9       72.16       66.77     10.12 o 
   3  -2   9      180.48      172.91     10.28 o 
   4  -2   9       14.13        8.70      5.74 o 
   5  -2   9        0.99       -4.92      8.61 o 
   6  -2   9       40.22       35.33     10.58 o 
   7  -2   9       21.03       11.91      8.12 o 
   8  -2   9       13.37       17.98      8.17 o 
   9  -2   9        5.04        8.09      8.58 o 
  10  -2   9        0.00        0.31     10.24 o 
  11  -2   9        0.09       -7.51     11.45 o 
 -12  -1   9        4.31       15.39     12.05 o 
 -11  -1   9        0.16       -9.76      9.76 o 
 -10  -1   9        1.31       -6.53     10.48 o 
  -9  -1   9        1.57        0.88      8.07 o 
  -8  -1   9       42.03       49.71      8.58 o 
  -7  -1   9        5.62        6.44      6.53 o 
  -6  -1   9        5.80       18.17     11.78 o 
  -5  -1   9        3.43       -4.09      4.78 o 
  -4  -1   9        6.30        8.36      5.00 o 
  -3  -1   9       50.32       50.13      5.53 o 
  -2  -1   9       29.00       24.47      3.90 o 
  -1  -1   9        0.36       -2.76      3.52 o 
   0  -1   9      114.13      114.65      6.30 o 
   1  -1   9       67.16       62.59      6.67 o 
   2  -1   9       91.26       82.63     13.78 o 
   3  -1   9       10.97        3.76      6.00 o 
   4  -1   9       20.66        9.75      6.81 o 
   5  -1   9       27.26       15.22      5.64 o 
   6  -1   9        0.60       11.50      6.71 o 
   7  -1   9        0.91       11.56      8.56 o 
   8  -1   9        0.04        0.16      8.19 o 
   9  -1   9        2.50       -2.24      7.93 o 
  10  -1   9        2.02        3.21      9.22 o 
  11  -1   9        2.36        7.98     11.48 o 
 -12   0   9        3.18       20.17     12.80 o 
 -11   0   9        0.72       18.38     11.03 o 
 -10   0   9        0.11       -2.44     10.40 o 
  -9   0   9        0.56       11.65      7.23 o 
  -8   0   9       20.38       16.15      8.52 o 
  -7   0   9       16.04       14.05      6.83 o 
  -6   0   9      207.51      228.66     13.22 o 
  -5   0   9      108.34      116.27     10.70 o 
  -4   0   9      289.15      312.67     12.63 o 
  -3   0   9       36.18       39.89      5.43 o 
  -2   0   9      198.78      206.72     12.70 o 
  -1   0   9       75.42       77.92      5.67 o 
   0   0   9      461.67      429.53     11.43 o 
   1   0   9        1.18       -1.45      4.26 o 
   2   0   9       10.75        4.88      5.02 o 
   3   0   9      229.20      209.88     10.84 o 
   4   0   9        5.52        5.88      5.41 o 
   5   0   9       16.97       20.44      6.30 o 
   6   0   9       10.99       14.98      6.00 o 
   7   0   9        7.74        6.60      7.27 o 
   8   0   9        0.37       -3.07      7.92 o 
   9   0   9        3.12       -1.16      8.67 o 
  10   0   9        0.53        8.31      9.15 o 
  11   0   9        1.87        8.98     10.62 o 
 -12   1   9        0.02       22.74     12.66 o 
 -11   1   9       15.48       22.27     10.79 o 
 -10   1   9       23.78       21.35     10.66 o 
  -9   1   9       25.41       16.69      7.75 o 
  -8   1   9       17.75        2.49      7.58 o 
  -7   1   9       44.26       41.41      8.52 o 
  -6   1   9       16.86        5.72      6.74 o 
  -5   1   9      246.49      280.67     12.98 o 
  -4   1   9      502.15      505.96     15.50 o 
  -3   1   9        2.63        4.90      4.57 o 
  -2   1   9        0.00       -4.59      4.59 o 
  -1   1   9        1.52       -1.95      4.66 o 
   0   1   9       10.01       13.71      4.97 o 
   1   1   9       40.24       37.85      6.02 o 
   2   1   9       81.71       77.19      7.36 o 
   3   1   9      194.76      178.79     16.58 o 
   4   1   9      122.96      109.49      9.05 o 
   5   1   9       66.14       56.16      7.59 o 
   6   1   9        0.14       -1.88      5.95 o 
   7   1   9       10.65        9.04      6.71 o 
   8   1   9        0.07        1.49      7.55 o 
   9   1   9        0.04        2.05      8.81 o 
  10   1   9        0.06        7.83      9.44 o 
  11   1   9        0.00      -10.00     11.35 o 
 -12   2   9       36.98       38.26     14.37 o 
 -11   2   9        6.06       15.33     11.48 o 
 -10   2   9       36.56       29.52     10.55 o 
  -9   2   9        3.18       -1.50      7.57 o 
  -8   2   9       68.61       65.32     10.33 o 
  -7   2   9       15.34        2.22      9.33 o 
  -6   2   9       13.21       12.02      6.92 o 
  -5   2   9      160.85      171.06      9.97 o 
  -4   2   9       65.84       79.94      8.19 o 
  -3   2   9       17.46       16.42      4.94 o 
  -2   2   9       13.06       10.55      4.99 o 
  -1   2   9       80.92       84.63      7.80 o 
   0   2   9        3.25       -0.42      4.14 o 
   1   2   9        0.48        5.11      5.28 o 
   2   2   9        9.84        3.52      5.49 o 
   3   2   9       31.08       26.84      6.53 o 
   4   2   9        0.98        0.55      5.63 o 
   5   2   9       13.12        7.80      6.23 o 
   6   2   9        1.51       -1.74      6.17 o 
   7   2   9       31.39       16.43      7.38 o 
   8   2   9        4.68        0.37      8.20 o 
   9   2   9        0.01        5.93      9.21 o 
  10   2   9        0.47       11.08     10.48 o 
 -12   3   9        0.12        6.09     12.61 o 
 -11   3   9        0.91        6.42     10.69 o 
 -10   3   9        2.91       -6.47      9.67 o 
  -9   3   9        5.28        4.56      8.39 o 
  -8   3   9        7.58        4.07      7.68 o 
  -7   3   9        4.19       -0.72      6.65 o 
  -6   3   9        1.79       11.73      6.11 o 
  -5   3   9        6.95        2.54      5.03 o 
  -4   3   9        0.85        2.58      4.52 o 
  -3   3   9      112.38      140.63      8.72 o 
  -2   3   9       44.55       43.45     11.72 o 
  -1   3   9        2.85       -0.94      5.81 o 
   0   3   9        6.09       -0.22      6.37 o 
   1   3   9        1.92        6.17      5.44 o 
   2   3   9        0.13        7.45      5.71 o 
   3   3   9       42.89       34.24      7.18 o 
   4   3   9        0.81        2.97      6.45 o 
   5   3   9       63.45       66.36      8.59 o 
   6   3   9       27.19       25.03     10.38 o 
   7   3   9       58.85       65.15      9.45 o 
   8   3   9        4.80        5.01      8.36 o 
   9   3   9       13.64       24.37      9.66 o 
  10   3   9        0.47        0.08     10.55 o 
 -11   4   9        1.77       26.58     12.59 o 
 -10   4   9        0.14       -1.37      9.05 o 
  -9   4   9        2.78       -5.47      7.69 o 
  -8   4   9        0.06        7.72     15.12 o 
  -7   4   9        1.53       -2.39      7.14 o 
  -6   4   9       13.83       14.45      7.52 o 
  -5   4   9        9.64       14.77      8.23 o 
  -4   4   9       35.29       37.82      6.47 o 
  -3   4   9        2.71       -2.74      4.49 o 
  -2   4   9        7.13        0.42      5.16 o 
  -1   4   9      154.57      139.24      9.51 o 
   0   4   9       31.16       36.01      7.36 o 
   1   4   9        2.75        6.64      5.44 o 
   2   4   9       42.40       29.70     15.17 o 
   3   4   9       87.58       93.76      9.25 o 
   4   4   9       85.89       88.17     11.05 o 
   5   4   9       18.55       19.63      7.98 o 
   6   4   9       54.44       55.61      9.17 o 
   7   4   9        2.21        1.90      9.83 o 
   8   4   9       11.64        5.50      8.69 o 
   9   4   9        0.00       10.88     10.70 o 
 -11   5   9        0.03        5.82     12.61 o 
 -10   5   9        2.98       -4.20      9.65 o 
  -9   5   9        3.87        5.80      8.65 o 
  -8   5   9        7.77       17.12     10.45 o 
  -7   5   9        1.96        2.45     11.40 o 
  -6   5   9        0.07        2.14      7.22 o 
  -5   5   9       25.87       37.18      7.78 o 
  -4   5   9        9.77       10.34      5.59 o 
  -3   5   9        0.18       -4.37      4.60 o 
  -2   5   9       91.22       57.60     10.49 o 
  -1   5   9       24.94       21.62      6.06 o 
   0   5   9       10.36        3.52      5.82 o 
   1   5   9       14.10       22.54      6.47 o 
   2   5   9       32.31       30.61      9.01 o 
   3   5   9        5.74       13.14      6.98 o 
   4   5   9       26.49       18.44      7.69 o 
   5   5   9       24.08       35.15      8.84 o 
   6   5   9       11.92       24.69     11.72 o 
   7   5   9        4.94       -1.81      8.15 o 
   8   5   9        3.24       -2.09     10.23 o 
   9   5   9        0.81       -0.38     10.36 o 
 -10   6   9        5.64        0.71     11.00 o 
  -9   6   9        0.51       13.58      9.83 o 
  -8   6   9        1.59        4.88      8.98 o 
  -7   6   9        1.50       -3.74      8.18 o 
  -6   6   9        0.48       -6.48      7.21 o 
  -5   6   9        3.69       -6.48      6.67 o 
  -4   6   9        0.37       -3.02      6.22 o 
  -3   6   9       12.64        5.34      5.87 o 
  -2   6   9       17.46       17.90      6.19 o 
  -1   6   9        6.28        4.19      5.82 o 
   0   6   9       21.54       16.81      6.55 o 
   1   6   9       16.01       23.43      6.67 o 
   2   6   9        3.95       -5.85      6.54 o 
   3   6   9        8.39       14.69      7.53 o 
   4   6   9        6.24        3.00      7.47 o 
   5   6   9        2.08       -0.84      7.85 o 
   6   6   9        0.05       14.45      9.17 o 
   7   6   9        2.55        9.64     10.73 o 
   8   6   9        1.27       -7.56     11.20 o 
 -10   7   9        4.88       16.75     12.37 o 
  -9   7   9        0.02        0.93     10.52 o 
  -8   7   9        0.04       10.54      9.13 o 
  -7   7   9        1.11       16.19      9.52 o 
  -6   7   9        1.27        4.93      8.10 o 
  -5   7   9        4.81        3.29      7.22 o 
  -4   7   9        0.67       10.79      6.58 o 
  -3   7   9        8.36        5.38      6.46 o 
  -2   7   9       18.85       17.94      7.51 o 
  -1   7   9       10.59       12.86      6.63 o 
   0   7   9        1.00        6.07      6.86 o 
   1   7   9        5.54        3.92      6.64 o 
   2   7   9        5.05        3.02      8.02 o 
   3   7   9        7.94       16.49      9.43 o 
   4   7   9        3.47       25.79      9.39 o 
   5   7   9        0.03        7.72      9.49 o 
   6   7   9        3.41       15.39     16.86 o 
   7   7   9        8.26       -7.11     12.17 o 
  -9   8   9        0.00        1.74     12.32 o 
  -8   8   9        3.44       -1.87     11.93 o 
  -7   8   9        0.00       16.24     10.92 o 
  -6   8   9        7.27        6.29      9.36 o 
  -5   8   9       11.20        0.88      8.21 o 
  -4   8   9        2.11        4.63      7.56 o 
  -3   8   9       30.62       24.99      7.67 o 
  -2   8   9        2.77       -5.05      5.77 o 
  -1   8   9       44.35       31.48      8.26 o 
   0   8   9        0.46       -3.43      6.56 o 
   1   8   9        8.07        7.96      7.29 o 
   2   8   9        0.38        1.37      7.98 o 
   3   8   9        1.86       -2.46     10.30 o 
   4   8   9        2.61       11.42     12.07 o 
   5   8   9        0.38        8.21     12.29 o 
   6   8   9        0.09       -2.30     12.09 o 
  -8   9   9        1.69       -4.52     22.35 o 
  -7   9   9        2.00       10.80     22.10 o 
  -6   9   9       10.44       -3.52     19.59 o 
  -5   9   9       21.62       35.42     13.18 o 
  -4   9   9       10.35       11.90     13.38 o 
  -3   9   9       34.31       32.73      8.55 o 
  -2   9   9        0.88       -2.96      7.44 o 
  -1   9   9       16.86       29.69      9.73 o 
   0   9   9        1.46        7.69      8.84 o 
   1   9   9       22.18       20.92     11.67 o 
   2   9   9        6.78      -13.51     22.35 o 
   3   9   9        0.44        4.27     15.36 o 
   4   9   9        0.62       -7.93     12.97 o 
  -6  10   9        1.85       30.64     24.87 o 
  -5  10   9        5.48       32.26     13.57 o 
  -4  10   9        4.36       21.15     13.81 o 
  -3  10   9        0.01       -7.15     12.11 o 
  -2  10   9        6.96       -4.00     13.21 o 
  -1  10   9        0.00        5.58     15.28 o 
   0  10   9       10.52       -3.75     14.53 o 
   1  10   9        0.07        6.93     15.25 o 
   2  10   9        2.16       15.57     20.34 o 
  -1 -14  10        1.21       -2.51     22.35 o 
   0 -14  10        0.73        1.70     12.18 o 
   1 -14  10        0.06       -5.83     11.08 o 
   2 -14  10        2.61       -8.58      9.70 o 
   3 -14  10        0.00       -3.27     18.33 o 
  -4 -13  10        0.51       10.83     12.66 o 
  -3 -13  10        0.95       -4.32     27.25 o 
  -2 -13  10        1.06      -12.48     12.48 o 
  -1 -13  10        0.76        3.52     12.31 o 
   0 -13  10        3.53       11.42     10.41 o 
   1 -13  10        0.30       -1.81     10.77 o 
   2 -13  10        0.69        0.69     12.54 o 
   3 -13  10        3.54       15.18      8.77 o 
   4 -13  10        0.05       13.37     16.69 o 
   5 -13  10        0.46       -2.60     13.99 o 
  -6 -12  10        0.36       -3.27     27.13 o 
  -5 -12  10        1.08        6.69     12.78 o 
  -4 -12  10        0.03        1.20     12.43 o 
  -3 -12  10        0.65        0.30     11.75 o 
  -2 -12  10        0.38      -10.20     10.20 o 
  -1 -12  10        5.75       19.42     11.56 o 
   0 -12  10        0.24        0.62      9.64 o 
   1 -12  10       48.50       70.34     14.03 o 
   2 -12  10        0.94        0.39      8.81 o 
   3 -12  10        0.79       11.85     15.16 o 
   4 -12  10        0.01      -10.79     13.57 o 
   5 -12  10        1.10       16.62     13.88 o 
   6 -12  10        1.59       12.24     15.72 o 
   7 -12  10        0.90       11.05     22.60 o 
  -7 -11  10        3.29       21.10     17.58 o 
  -6 -11  10        0.53        4.05     13.69 o 
  -5 -11  10        0.47       -9.26     12.13 o 
  -4 -11  10        1.41        7.07     11.79 o 
  -3 -11  10       17.04        6.84     12.03 o 
  -2 -11  10        4.42        8.15     10.82 o 
  -1 -11  10       11.67        8.34     10.53 o 
   0 -11  10       56.97       83.55     12.40 o 
   1 -11  10       27.85       30.37     10.28 o 
   2 -11  10       14.68       12.67     12.43 o 
   3 -11  10        0.41      -12.71     19.97 o 
   4 -11  10        2.68        8.79     19.84 o 
   5 -11  10        2.68       11.55     18.84 o 
   6 -11  10        0.45       -5.02     15.82 o 
   7 -11  10        1.20       23.11     19.34 o 
   8 -11  10        0.63       21.35     19.09 o 
  -8 -10  10        3.26        5.53     15.57 o 
  -7 -10  10       13.19       33.41     14.07 o 
  -6 -10  10        0.23       12.56     15.07 o 
  -5 -10  10        2.41        4.74     17.83 o 
  -4 -10  10        3.32        8.48     10.46 o 
  -3 -10  10        6.96        9.62     10.62 o 
  -2 -10  10       13.61       11.81      9.81 o 
  -1 -10  10        0.02       12.37      8.22 o 
   0 -10  10       35.63       45.03     14.96 o 
   1 -10  10        1.38        3.44      9.05 o 
   2 -10  10       71.61       65.32     21.86 o 
   3 -10  10        9.38       16.07     19.34 o 
   4 -10  10        9.55        2.89     10.68 o 
   5 -10  10        1.88       -3.23     11.66 o 
   6 -10  10        0.59        6.42     11.52 o 
   7 -10  10        0.01        2.36     14.57 o 
   8 -10  10        0.59       -4.55     14.99 o 
   9 -10  10        0.18       -7.07     15.41 o 
  -9  -9  10        4.16      -14.57     14.57 o 
  -8  -9  10        3.51        2.76     10.55 o 
  -7  -9  10        5.15       -8.54     14.82 o 
  -6  -9  10        0.13        4.77     14.32 o 
  -5  -9  10        0.01        1.80     14.44 o 
  -4  -9  10        2.44       -0.07      9.88 o 
  -3  -9  10        5.16        7.11      9.47 o 
  -2  -9  10        7.58       10.87      9.34 o 
  -1  -9  10        4.46       16.31      7.77 o 
   0  -9  10        3.53        3.79      8.59 o 
   1  -9  10       24.80       30.85     15.45 o 
   2  -9  10        0.20       -0.13     10.83 o 
   3  -9  10       33.95       20.73     12.91 o 
   4  -9  10        0.77        0.47     11.18 o 
   5  -9  10        0.09       -1.32     10.92 o 
   6  -9  10        4.88        8.85     13.06 o 
   7  -9  10        0.21       -2.26     17.33 o 
   8  -9  10        0.51       -6.50     13.31 o 
   9  -9  10        0.08      -12.86     14.69 o 
  -9  -8  10        4.25       24.36     15.57 o 
  -8  -8  10       20.90       27.38     14.57 o 
  -7  -8  10        3.66       11.05     12.81 o 
  -6  -8  10       19.50       32.90     15.57 o 
  -5  -8  10        0.97        9.78     11.43 o 
  -4  -8  10       24.62       22.11      9.93 o 
  -3  -8  10        5.80       -0.97      7.61 o 
  -2  -8  10       21.94       20.00     16.20 o 
  -1  -8  10        0.75       -0.64      6.35 o 
   0  -8  10       10.13        4.32     11.45 o 
   1  -8  10        0.09       -8.65      8.65 o 
   2  -8  10        1.02       -0.16      9.90 o 
   3  -8  10        1.59       -3.71      8.14 o 
   4  -8  10        3.16        0.28     16.83 o 
   5  -8  10        0.98       16.48     10.67 o 
   6  -8  10        1.61       20.18     14.10 o 
   7  -8  10        0.17        2.86     11.51 o 
   8  -8  10        1.51       -2.82     13.44 o 
   9  -8  10        0.44        9.48     15.08 o 
  10  -8  10        5.37       15.51     14.05 o 
 -10  -7  10        2.26        5.27     17.58 o 
  -9  -7  10        1.02       -5.02     13.31 o 
  -8  -7  10        4.59        4.27     14.32 o 
  -7  -7  10        0.00       10.05     14.57 o 
  -6  -7  10       37.15       25.37     12.81 o 
  -5  -7  10       28.31       25.37     12.81 o 
  -4  -7  10        0.54       -5.98     11.93 o 
  -3  -7  10       15.32        5.42      7.95 o 
  -2  -7  10        3.49       -1.60      9.42 o 
  -1  -7  10        6.40        7.53      5.74 o 
   0  -7  10      124.53      145.42     17.50 o 
   1  -7  10       21.19       28.76     19.47 o 
   2  -7  10        0.01        8.53      9.29 o 
   3  -7  10       52.43       42.70     12.07 o 
   4  -7  10       17.34       23.01     12.43 o 
   5  -7  10        2.60       17.96     10.83 o 
   6  -7  10        0.76       -9.41      9.41 o 
   7  -7  10        0.18        0.54     11.93 o 
   8  -7  10        0.70       -2.29     12.95 o 
   9  -7  10        2.60       11.00     13.62 o 
  10  -7  10        2.65       -7.27     15.05 o 
 -10  -6  10        3.74        5.91     12.13 o 
  -9  -6  10        1.45        6.98     17.08 o 
  -8  -6  10       29.12       35.51     11.89 o 
  -7  -6  10        0.85        5.16     10.44 o 
  -6  -6  10       38.16       29.60     10.25 o 
  -5  -6  10       26.04       24.81      9.47 o 
  -4  -6  10        1.84       12.98      6.64 o 
  -3  -6  10        2.14        0.47      5.69 o 
  -2  -6  10       17.79       16.18      6.19 o 
  -1  -6  10        2.48       -4.74      8.12 o 
   0  -6  10       68.42       72.19     12.76 o 
   1  -6  10       23.09       12.05      7.82 o 
   2  -6  10      109.19      118.17     20.98 o 
   3  -6  10        9.80       -4.23     13.56 o 
   4  -6  10       29.44       33.26     11.71 o 
   5  -6  10        3.18       12.53     10.02 o 
   6  -6  10        3.87        5.16     13.81 o 
   7  -6  10        1.01       -2.49     10.30 o 
   8  -6  10        0.00      -10.80     17.58 o 
   9  -6  10        1.35       -6.23     12.93 o 
  10  -6  10        0.23       -3.23     13.70 o 
 -11  -5  10        0.01       -7.39     12.58 o 
 -10  -5  10        4.25      -10.20     11.30 o 
  -9  -5  10        3.59       17.09     10.40 o 
  -8  -5  10        3.63        2.26     10.26 o 
  -7  -5  10       32.07       15.48     10.44 o 
  -6  -5  10       82.22       55.52      9.42 o 
  -5  -5  10        0.00       -3.18      6.15 o 
  -4  -5  10        3.46        2.35      6.07 o 
  -3  -5  10       29.01       33.64      5.79 o 
  -2  -5  10        0.02        5.26      4.87 o 
  -1  -5  10        5.90        9.85      5.68 o 
   0  -5  10        7.08        1.77      6.43 o 
   1  -5  10       20.22        7.47      7.68 o 
   2  -5  10       23.20       20.69      8.03 o 
   3  -5  10        5.69       -3.74      6.93 o 
   4  -5  10       21.29       12.80      8.09 o 
   5  -5  10        0.07        2.72      7.64 o 
   6  -5  10       15.69       15.62     11.07 o 
   7  -5  10        0.01       -5.33     10.90 o 
   8  -5  10        0.13       -8.25     10.87 o 
   9  -5  10        0.02        6.89     12.67 o 
  10  -5  10        0.14      -12.20     13.33 o 
  11  -5  10        0.19       -7.79     20.60 o 
 -11  -4  10        5.91       -2.88     12.18 o 
 -10  -4  10       16.42       20.10     14.82 o 
  -9  -4  10        0.93        6.55     10.80 o 
  -8  -4  10        0.85        3.39     10.48 o 
  -7  -4  10       21.43       13.38      8.61 o 
  -6  -4  10        0.01        2.56      7.18 o 
  -5  -4  10        8.09       -0.20      5.62 o 
  -4  -4  10        1.93        4.67      4.87 o 
  -3  -4  10       39.19       44.57      6.40 o 
  -2  -4  10        2.25       -0.62      4.65 o 
  -1  -4  10       20.48       23.05      7.38 o 
   0  -4  10       19.16       19.12      7.46 o 
   1  -4  10      202.37      216.63     14.60 o 
   2  -4  10      123.80      116.20      8.02 o 
   3  -4  10        1.69       -0.25      6.93 o 
   4  -4  10       20.24       20.36      9.77 o 
   5  -4  10       19.51       15.99      8.28 o 
   6  -4  10        9.50        4.48      8.54 o 
   7  -4  10        0.33       17.08     10.05 o 
   8  -4  10        0.34        0.56     10.52 o 
   9  -4  10        0.80        5.18     11.51 o 
  10  -4  10        1.65       -9.89     10.85 o 
  11  -4  10        0.33        1.47     11.58 o 
 -11  -3  10        5.93        7.14     13.03 o 
 -10  -3  10        0.12       16.93     11.82 o 
  -9  -3  10        2.42       12.43     10.08 o 
  -8  -3  10        1.29        9.15     10.14 o 
  -7  -3  10       10.48       17.40      7.55 o 
  -6  -3  10        3.36       -6.02      6.02 o 
  -5  -3  10        2.33       -2.94      5.15 o 
  -4  -3  10        1.78        1.79      4.73 o 
  -3  -3  10        3.68        3.89      4.54 o 
  -2  -3  10        8.08        2.80      4.66 o 
  -1  -3  10        4.32       -1.45      5.53 o 
   0  -3  10       15.31        0.40      6.48 o 
   1  -3  10       14.05       16.99      4.83 o 
   2  -3  10      136.17      132.56      8.68 o 
   3  -3  10        0.14       -1.97      4.96 o 
   4  -3  10       55.00       50.95      9.17 o 
   5  -3  10       51.82       34.71      9.16 o 
   6  -3  10        0.06       -7.80      7.81 o 
   7  -3  10        0.25       -2.58      8.53 o 
   8  -3  10        9.23       20.16      9.98 o 
   9  -3  10        8.32       -1.07      9.54 o 
  10  -3  10        3.43        0.05     15.62 o 
  11  -3  10        0.01       18.67     12.54 o 
 -12  -2  10        0.48       20.23     15.30 o 
 -11  -2  10        1.23       10.43     13.39 o 
 -10  -2  10        0.29       -4.80     16.83 o 
  -9  -2  10        0.01       -7.49      7.49 o 
  -8  -2  10        4.27        8.67      7.91 o 
  -7  -2  10        6.85        2.26      7.28 o 
  -6  -2  10       35.33       36.07      7.83 o 
  -5  -2  10       11.54       15.68      5.70 o 
  -4  -2  10       77.84       69.27      7.15 o 
  -3  -2  10       78.14       73.28      6.95 o 
  -2  -2  10        2.19       -2.06      4.02 o 
  -1  -2  10       35.81       21.71      5.30 o 
   0  -2  10      207.36      214.43      9.23 o 
   1  -2  10       28.71       40.69     12.44 o 
   2  -2  10       59.91       59.50      6.79 o 
   3  -2  10       88.91       78.77      8.71 o 
   4  -2  10       78.25       59.26      8.05 o 
   5  -2  10        8.57        3.60      9.32 o 
   6  -2  10        0.57       -1.76      8.16 o 
   7  -2  10       25.81       33.06     10.33 o 
   8  -2  10        1.36        8.40      9.33 o 
   9  -2  10        7.39       -1.52     10.95 o 
  10  -2  10        0.02       -3.93     11.98 o 
  11  -2  10        0.01       -5.27     14.21 o 
 -12  -1  10        1.07       14.63     16.20 o 
 -11  -1  10        0.39       -1.34     11.68 o 
 -10  -1  10        4.22        7.43      9.51 o 
  -9  -1  10        0.35       -0.52      7.13 o 
  -8  -1  10       11.35       13.80      7.57 o 
  -7  -1  10        0.12        5.02      6.81 o 
  -6  -1  10       79.25       83.17      9.62 o 
  -5  -1  10        0.16       -1.58      5.15 o 
  -4  -1  10      303.20      323.99     12.57 o 
  -3  -1  10      682.77      665.10     15.36 o 
  -2  -1  10      414.74      417.86     11.85 o 
  -1  -1  10       79.19       83.36      6.40 o 
   0  -1  10      292.14      318.14     12.42 o 
   1  -1  10       64.94       82.35     15.85 o 
   2  -1  10      462.27      489.31     17.09 o 
   3  -1  10       46.46       42.38      7.34 o 
   4  -1  10       15.18       12.00      5.91 o 
   5  -1  10       25.54       30.72      6.82 o 
   6  -1  10        8.91       -6.07      6.07 o 
   7  -1  10        0.00        0.36      7.00 o 
   8  -1  10        0.01       -7.44      7.44 o 
   9  -1  10        0.02       12.56      9.17 o 
  10  -1  10        0.01       -4.72      9.25 o 
  11  -1  10        0.37       15.57     25.37 o 
 -12   0  10        0.37      -11.18     11.18 o 
 -11   0  10        9.77       18.96     11.94 o 
 -10   0  10        0.58       29.11     10.82 o 
  -9   0  10        1.35        8.02      7.80 o 
  -8   0  10        2.54        3.47      7.31 o 
  -7   0  10       33.67       43.19      9.11 o 
  -6   0  10        0.11        8.78      7.50 o 
  -5   0  10       22.92       36.51      6.86 o 
  -4   0  10      330.31      343.64     13.84 o 
  -3   0  10      192.53      226.85     15.60 o 
  -2   0  10      305.27      343.00     11.72 o 
  -1   0  10      144.78      139.85      9.81 o 
   0   0  10        0.16       -1.62      5.25 o 
   1   0  10       57.83       66.19     10.77 o 
   2   0  10        5.22        6.89      5.08 o 
   3   0  10       39.23       32.02      6.10 o 
   4   0  10        6.05       14.40      5.86 o 
   5   0  10       11.86       12.20      6.17 o 
   6   0  10        0.12        5.06      6.34 o 
   7   0  10        1.90       -1.82      7.26 o 
   8   0  10        2.71        6.84      8.32 o 
   9   0  10        0.11       -1.52      8.94 o 
  10   0  10        0.15        8.08      9.78 o 
 -12   1  10        3.65       40.94     24.61 o 
 -11   1  10        0.59       -2.48      9.86 o 
 -10   1  10       22.80       43.14     11.20 o 
  -9   1  10        3.28       10.04      8.73 o 
  -8   1  10        1.82        0.51      7.43 o 
  -7   1  10        6.92       19.39      7.53 o 
  -6   1  10       55.79       63.53      9.04 o 
  -5   1  10        3.17       11.40      6.05 o 
  -4   1  10       10.78       14.20      6.16 o 
  -3   1  10      173.96      192.06     11.31 o 
  -2   1  10        1.18        3.94      5.22 o 
  -1   1  10        4.96       -2.13      5.18 o 
   0   1  10        5.07        2.33      8.30 o 
   1   1  10        0.84        2.97      4.92 o 
   2   1  10       23.87       15.84      5.54 o 
   3   1  10        3.75        9.67      5.62 o 
   4   1  10        6.45        9.52      6.00 o 
   5   1  10        8.42        4.34      6.32 o 
   6   1  10        0.23       -3.57      8.32 o 
   7   1  10        4.16        8.96      6.94 o 
   8   1  10        2.11       17.74      8.57 o 
   9   1  10        2.63        4.04      8.78 o 
  10   1  10        0.87        6.54     10.42 o 
 -11   2  10        2.11       18.72     13.94 o 
 -10   2  10        7.53        8.56      9.24 o 
  -9   2  10        0.63       10.05      8.26 o 
  -8   2  10        0.64       -2.22      9.43 o 
  -7   2  10        0.53       10.77      7.77 o 
  -6   2  10        0.01       -1.38      9.75 o 
  -5   2  10        0.01        4.58      5.76 o 
  -4   2  10        5.16       15.96      8.67 o 
  -3   2  10        0.76        4.22      4.43 o 
  -2   2  10       46.90       42.64      6.37 o 
  -1   2  10        2.03        4.83      4.85 o 
   0   2  10        2.51        7.15      6.33 o 
   1   2  10        2.39        8.32      5.55 o 
   2   2  10       12.75        6.53      5.76 o 
   3   2  10        9.96        3.10      5.48 o 
   4   2  10       17.80       13.34      6.23 o 
   5   2  10       33.22       39.48      7.62 o 
   6   2  10       12.79       10.49      8.56 o 
   7   2  10       59.31       66.97      9.54 o 
   8   2  10        6.18        5.14      8.72 o 
   9   2  10        4.21        4.47      8.63 o 
  10   2  10        5.53        7.11     15.72 o 
 -11   3  10        4.33        9.60     11.49 o 
 -10   3  10        4.51        3.23      9.32 o 
  -9   3  10       11.18       19.88      9.90 o 
  -8   3  10        1.95        3.53      7.97 o 
  -7   3  10        0.66       -6.53      7.13 o 
  -6   3  10       20.65       30.74      8.27 o 
  -5   3  10       20.05       28.52      6.46 o 
  -4   3  10        4.79        3.31      4.95 o 
  -3   3  10        3.77       -1.21      4.26 o 
  -2   3  10        2.06       -2.97      4.73 o 
  -1   3  10        9.42       -2.29      4.62 o 
   0   3  10        0.33        2.08      6.09 o 
   1   3  10        1.48        7.38      5.93 o 
   2   3  10        0.02       -7.79      7.79 o 
   3   3  10       42.71       57.72      7.91 o 
   4   3  10        2.14       -5.80      5.80 o 
   5   3  10       12.06       17.21      7.40 o 
   6   3  10       23.63       26.21      8.42 o 
   7   3  10        0.06       -3.83      7.24 o 
   8   3  10       43.95       47.49     12.35 o 
   9   3  10        9.46       32.85     11.69 o 
 -11   4  10        0.11        2.28     11.78 o 
 -10   4  10        2.80        2.28      9.65 o 
  -9   4  10        0.00        9.70      8.74 o 
  -8   4  10        0.00       -2.32      7.96 o 
  -7   4  10       15.11       12.06      8.97 o 
  -6   4  10       26.07       31.69      8.76 o 
  -5   4  10        1.84        5.24      6.56 o 
  -4   4  10        4.16        1.97      5.28 o 
  -3   4  10        0.54       -0.38      4.67 o 
  -2   4  10       13.17       10.78      5.42 o 
  -1   4  10        6.31        6.41      5.30 o 
   0   4  10       30.84       36.37      7.69 o 
   1   4  10       25.14       18.38      7.45 o 
   2   4  10       46.74       52.92      8.49 o 
   3   4  10        0.01        3.15      6.68 o 
   4   4  10       35.58       23.94      7.84 o 
   5   4  10        2.63       14.87      7.77 o 
   6   4  10        2.81       18.93      8.24 o 
   7   4  10       30.59       21.62      9.04 o 
   8   4  10        3.43       20.33      8.98 o 
 -10   5  10        6.22        7.89     11.31 o 
  -9   5  10        2.45       -1.09      9.51 o 
  -8   5  10        2.72       -0.09      8.56 o 
  -7   5  10        2.03       12.73      8.70 o 
  -6   5  10        0.05        1.59      8.47 o 
  -5   5  10        7.82       -0.31      6.83 o 
  -4   5  10        3.42       -1.59      6.34 o 
  -3   5  10        0.24       -1.44      5.35 o 
  -2   5  10        0.01        1.72      6.01 o 
  -1   5  10       71.38       51.82      8.28 o 
   0   5  10       23.32       20.42      7.44 o 
   1   5  10        0.12       -7.38      7.38 o 
   2   5  10        0.01        6.21      7.03 o 
   3   5  10        5.29       -2.27      6.87 o 
   4   5  10        3.85        1.02      7.43 o 
   5   5  10        0.72        0.98      7.81 o 
   6   5  10        1.17        8.31      8.40 o 
   7   5  10        0.31        4.84      9.22 o 
   8   5  10        0.00        8.89     11.21 o 
 -10   6  10        2.88       40.19     26.87 o 
  -9   6  10        5.01       -0.53     11.85 o 
  -8   6  10        7.52       13.07      9.11 o 
  -7   6  10        3.77       17.05      9.65 o 
  -6   6  10        1.47        4.90      8.24 o 
  -5   6  10        2.04       -2.10      7.26 o 
  -4   6  10        0.01       -3.22      6.29 o 
  -3   6  10        3.04        4.55      7.56 o 
  -2   6  10        1.61       -1.04      6.04 o 
  -1   6  10        2.57        6.64      6.72 o 
   0   6  10       19.88       24.17      8.01 o 
   1   6  10        0.27       -1.45      6.18 o 
   2   6  10        4.10        4.91      9.64 o 
   3   6  10       20.31       31.88     12.84 o 
   4   6  10       20.84       37.23     11.21 o 
   5   6  10       40.78       32.71     12.49 o 
   6   6  10       19.80        7.03      9.61 o 
   7   6  10        7.72       16.78     11.85 o 
  -9   7  10        8.06       23.40     11.33 o 
  -8   7  10        0.86        4.24     10.90 o 
  -7   7  10        1.71       -2.11      9.26 o 
  -6   7  10        4.81       14.97      9.93 o 
  -5   7  10        0.00       15.86      9.42 o 
  -4   7  10       20.93       21.29      7.75 o 
  -3   7  10        0.96        9.88     11.12 o 
  -2   7  10       11.71        6.45      6.94 o 
  -1   7  10        0.04        8.04      7.51 o 
   0   7  10        4.80       -0.96      6.85 o 
   1   7  10        5.86        5.69      8.30 o 
   2   7  10        2.64       13.20      7.89 o 
   3   7  10        1.16       11.81      8.27 o 
   4   7  10        6.01       15.35      9.60 o 
   5   7  10        0.15        1.78     10.53 o 
   6   7  10       11.08        5.60     13.95 o 
  -8   8  10        0.49       13.89     16.37 o 
  -7   8  10        0.04       -9.90     10.55 o 
  -6   8  10        5.76        8.73     10.21 o 
  -5   8  10        3.88        8.12      9.52 o 
  -4   8  10        1.28       -2.27      7.67 o 
  -3   8  10        2.80       10.47      7.92 o 
  -2   8  10        1.80       12.97      7.24 o 
  -1   8  10        8.31        4.63      7.52 o 
   0   8  10        9.42       23.90      8.32 o 
   1   8  10        3.49       22.65      8.98 o 
   2   8  10        2.99       13.58      8.69 o 
   3   8  10        3.56        3.79     10.52 o 
   4   8  10        0.09       -1.80     14.43 o 
   5   8  10        0.82       40.19     31.14 o 
  -6   9  10        1.62        2.83     14.66 o 
  -5   9  10        0.23        4.82     14.74 o 
  -4   9  10        6.05       11.36      9.82 o 
  -3   9  10        3.25       13.31      9.45 o 
  -2   9  10        2.42       10.33      9.67 o 
  -1   9  10        0.01        4.36      8.76 o 
   0   9  10        6.53       11.10     11.76 o 
   1   9  10        2.60       23.21     12.49 o 
   2   9  10       18.99      -12.83     24.87 o 
  -3  10  10        2.95       17.08     28.88 o 
  -2  10  10       11.61        9.08     13.16 o 
  -1  10  10        3.45       14.57     25.62 o 
  -2 -13  11        1.38       -2.23     14.57 o 
  -1 -13  11        1.06        2.96     12.60 o 
   0 -13  11        0.19       19.45     13.08 o 
   1 -13  11        1.07        4.73     10.85 o 
   2 -13  11        0.09       17.15     12.08 o 
   3 -13  11        1.08       -3.87     10.92 o 
   4 -13  11        0.05       -6.13     14.54 o 
  -5 -12  11        0.60      -12.56     25.37 o 
  -4 -12  11        0.02        1.10     13.81 o 
  -3 -12  11        3.00       -1.27     12.31 o 
  -2 -12  11        0.15       -2.02     16.83 o 
  -1 -12  11        1.67       -9.48     11.79 o 
   0 -12  11        8.83        3.15     10.00 o 
   1 -12  11        0.01        2.73     10.28 o 
   2 -12  11       26.54       28.24     11.22 o 
   3 -12  11        2.86       -4.39     17.46 o 
   4 -12  11        1.87        4.46     22.86 o 
   5 -12  11        0.11        3.22     15.00 o 
   6 -12  11        0.16       -6.28     16.07 o 
  -6 -11  11        3.70       -1.51     15.82 o 
  -5 -11  11        0.19       14.85     13.27 o 
  -4 -11  11        0.62       -6.33     14.07 o 
  -3 -11  11        3.16       12.93     13.10 o 
  -2 -11  11        0.06        3.23     10.65 o 
  -1 -11  11       10.60        7.96     10.53 o 
   0 -11  11        0.96        3.82     10.58 o 
   1 -11  11       21.26       34.11     11.83 o 
   2 -11  11        6.30       11.93     13.32 o 
   3 -11  11        4.82        9.80     23.36 o 
   4 -11  11        6.62        5.53     19.09 o 
   5 -11  11        2.15        3.77     21.10 o 
   6 -11  11        0.73      -10.55     21.35 o 
   7 -11  11        0.01       -7.79     16.83 o 
  -7 -10  11        6.22        6.78     17.83 o 
  -6 -10  11       16.68        3.77     15.07 o 
  -5 -10  11        0.57      -12.81     12.81 o 
  -4 -10  11        0.00        8.59     11.52 o 
  -3 -10  11        6.99       10.45     10.73 o 
  -2 -10  11        0.02        0.60      9.53 o 
  -1 -10  11        7.54        4.67      9.24 o 
   0 -10  11       32.34       38.10     11.11 o 
   1 -10  11        0.01       -1.00     17.58 o 
   2 -10  11        2.95        0.50     17.58 o 
   3 -10  11       10.52       -2.15     11.98 o 
   4 -10  11        2.50        3.38     12.33 o 
   5 -10  11        4.21        7.08     12.48 o 
   6 -10  11        0.08      -10.55     12.43 o 
   7 -10  11        0.00        4.20     12.52 o 
   8 -10  11        0.09      -15.82     15.82 o 
  -8  -9  11        0.24       -3.01     17.83 o 
  -7  -9  11       10.99        5.78     14.82 o 
  -6  -9  11        3.18       -1.00     13.81 o 
  -5  -9  11        3.68        8.04     13.06 o 
  -4  -9  11        5.54       -2.09     10.36 o 
  -3  -9  11       10.45       -3.28     24.61 o 
  -2  -9  11       12.78       11.52     14.19 o 
  -1  -9  11        1.83        0.53      8.36 o 
   0  -9  11       18.89       21.11      8.32 o 
   1  -9  11        0.69        5.48     11.28 o 
   2  -9  11       22.78        3.68     11.33 o 
   3  -9  11        0.30       -0.95     13.06 o 
   4  -9  11        9.49       24.35     23.74 o 
   5  -9  11        0.14      -10.30     10.30 o 
   6  -9  11        0.04       -4.87     11.37 o 
   7  -9  11        1.61      -16.58     18.33 o 
   8  -9  11        0.24       -6.72     14.96 o 
  -9  -8  11        0.74       -0.50     14.57 o 
  -8  -8  11        3.49       -3.52     14.32 o 
  -7  -8  11        2.20        3.01     14.82 o 
  -6  -8  11       12.91        7.03     13.81 o 
  -5  -8  11       18.97       17.33     13.06 o 
  -4  -8  11       10.37        7.14      9.01 o 
  -3  -8  11        2.85        1.46      8.71 o 
  -2  -8  11        6.83        0.52      9.54 o 
  -1  -8  11        9.27        8.56      8.59 o 
   0  -8  11        4.67       -3.08     10.10 o 
   1  -8  11       23.37        8.47     11.86 o 
   2  -8  11        1.68        0.33     11.18 o 
   3  -8  11       11.00       -0.06     10.38 o 
   4  -8  11        5.52        1.68     10.76 o 
   5  -8  11        6.84       24.36     17.83 o 
   6  -8  11        5.75       10.28     12.75 o 
   7  -8  11        0.03       16.33     14.39 o 
   8  -8  11        1.61        2.96     23.73 o 
   9  -8  11        0.39        0.52     15.63 o 
  -9  -7  11        0.89       -4.27     13.81 o 
  -8  -7  11       44.87       11.05     15.83 o 
  -7  -7  11       12.13       -0.50     13.81 o 
  -6  -7  11       74.62       77.12     16.08 o 
  -5  -7  11       43.17       71.09     14.82 o 
  -4  -7  11       30.39       28.63     11.81 o 
  -3  -7  11        0.18       -0.94      7.54 o 
  -2  -7  11       28.83       30.14     12.43 o 
  -1  -7  11        2.21        1.86      5.33 o 
   0  -7  11        0.70       -3.51     20.47 o 
   1  -7  11       36.66       27.01     29.26 o 
   2  -7  11        0.19       -7.93     14.82 o 
   3  -7  11        1.57      -11.17     11.30 o 
   4  -7  11       25.29        9.21     10.80 o 
   5  -7  11        0.96        0.78     10.86 o 
   6  -7  11        5.02        4.96     13.69 o 
   7  -7  11        0.00      -11.17     11.17 o 
   8  -7  11        0.03       10.45     13.69 o 
   9  -7  11        0.05        8.09     15.62 o 
 -10  -6  11       10.90       -3.64     13.03 o 
  -9  -6  11        0.09       -8.37     12.47 o 
  -8  -6  11        5.12       -7.60     10.80 o 
  -7  -6  11        0.13       10.62     10.43 o 
  -6  -6  11       23.72       23.61     12.81 o 
  -5  -6  11        4.00        5.00      8.78 o 
  -4  -6  11      101.74      105.13     15.83 o 
  -3  -6  11       20.61       29.16      7.97 o 
  -2  -6  11       21.82        2.76     14.32 o 
  -1  -6  11       21.16       23.68     11.15 o 
   0  -6  11       10.95       27.12     11.58 o 
   1  -6  11        6.04        9.34      8.16 o 
   2  -6  11        2.07        8.49      9.50 o 
   3  -6  11       15.63       15.34     10.25 o 
   4  -6  11        0.06       -9.33      9.37 o 
   5  -6  11        0.72       13.51      9.98 o 
   6  -6  11        0.30        5.46     12.56 o 
   7  -6  11        0.07       -3.01     11.72 o 
   8  -6  11        0.00       10.61     15.70 o 
   9  -6  11        0.01       11.07     29.89 o 
  10  -6  11        1.83      -11.80     20.09 o 
 -10  -5  11        8.90       45.49     20.85 o 
  -9  -5  11        0.70       18.95     13.39 o 
  -8  -5  11        0.02       -4.51     10.72 o 
  -7  -5  11        9.44       13.95     10.50 o 
  -6  -5  11        0.24        1.42      7.81 o 
  -5  -5  11       79.69       80.29     19.75 o 
  -4  -5  11       26.43       21.08      6.94 o 
  -3  -5  11        1.44        7.05     13.06 o 
  -2  -5  11        0.36        2.30      6.29 o 
  -1  -5  11       17.48       10.20      8.22 o 
   0  -5  11       45.15       61.12      7.74 o 
   1  -5  11       15.24        4.81      7.21 o 
   2  -5  11       27.40       27.11      8.88 o 
   3  -5  11        9.67       -1.37      7.25 o 
   4  -5  11        2.29        4.93     11.68 o 
   5  -5  11        0.03       -1.38      8.99 o 
   6  -5  11        0.03       -0.67     15.57 o 
   7  -5  11        0.54       12.08     12.87 o 
   8  -5  11        0.14       -7.97     13.05 o 
   9  -5  11        0.02       11.22     15.01 o 
  10  -5  11        0.35        1.13     15.27 o 
 -11  -4  11        1.24        5.78     18.84 o 
 -10  -4  11        0.38       12.72     12.18 o 
  -9  -4  11        4.77       -1.13     11.19 o 
  -8  -4  11        0.00       -1.69     17.83 o 
  -7  -4  11        1.05        6.02      8.78 o 
  -6  -4  11        4.31        9.88      7.96 o 
  -5  -4  11        0.06        7.88     10.21 o 
  -4  -4  11        9.58       11.85      5.51 o 
  -3  -4  11       53.56       52.81      8.30 o 
  -2  -4  11        0.68        1.37      5.57 o 
  -1  -4  11        3.68        1.01      5.67 o 
   0  -4  11        0.09       -0.28      7.04 o 
   1  -4  11       10.75        0.68      6.33 o 
   2  -4  11       14.49       12.35      5.38 o 
   3  -4  11        1.32        0.00      7.04 o 
   4  -4  11       54.57       61.32     10.15 o 
   5  -4  11        0.05       -6.28      7.05 o 
   6  -4  11        0.04       -6.53      8.53 o 
   7  -4  11        9.74       -1.63      9.17 o 
   8  -4  11        4.44        6.74     11.40 o 
   9  -4  11        0.64       11.26     10.94 o 
  10  -4  11        4.80       11.08     12.61 o 
 -11  -3  11        1.77       -1.69     13.26 o 
 -10  -3  11        0.34       -5.32     11.61 o 
  -9  -3  11        0.40       10.26     11.09 o 
  -8  -3  11        1.18       -3.64      9.03 o 
  -7  -3  11        6.31        1.67      7.32 o 
  -6  -3  11        2.13       -3.31      6.33 o 
  -5  -3  11        6.03        9.10      6.30 o 
  -4  -3  11        3.97       -4.22      5.27 o 
  -3  -3  11        9.80       13.76      5.18 o 
  -2  -3  11       70.28       73.93      7.91 o 
  -1  -3  11       11.34        1.09      5.94 o 
   0  -3  11       37.13       24.24     13.35 o 
   1  -3  11        0.39        1.09      4.89 o 
   2  -3  11        0.23        0.71      6.28 o 
   3  -3  11        0.74        1.26      5.33 o 
   4  -3  11        0.41        6.62      7.75 o 
   5  -3  11        0.02        0.93      8.88 o 
   6  -3  11       34.42       50.67     10.55 o 
   7  -3  11        2.21        3.97      9.48 o 
   8  -3  11        1.38       -9.55      9.55 o 
   9  -3  11       10.03        8.59     10.96 o 
  10  -3  11        0.68       -4.33     11.68 o 
 -11  -2  11        0.93        2.40     16.20 o 
 -10  -2  11        0.00       -8.74     11.61 o 
  -9  -2  11        0.95       -5.36      7.99 o 
  -8  -2  11        0.82       -7.33      7.33 o 
  -7  -2  11        0.08        5.18      7.62 o 
  -6  -2  11        9.38        6.49      7.16 o 
  -5  -2  11       49.94       54.64      8.30 o 
  -4  -2  11       19.86       18.12      5.93 o 
  -3  -2  11       61.84       53.62      6.58 o 
  -2  -2  11      115.37       99.59      7.11 o 
  -1  -2  11       65.28       60.70      9.17 o 
   0  -2  11       45.29       33.20     11.16 o 
   1  -2  11       85.21       77.63      7.82 o 
   2  -2  11        0.70        2.09      5.33 o 
   3  -2  11       39.80       29.12     12.33 o 
   4  -2  11        9.10       -0.59      6.08 o 
   5  -2  11        5.68        1.12      6.94 o 
   6  -2  11       37.08       41.46     10.77 o 
   7  -2  11        0.78       -0.95      8.79 o 
   8  -2  11        0.20      -12.90     12.90 o 
   9  -2  11        0.49       11.63     10.88 o 
  10  -2  11        0.09        6.05     12.26 o 
 -11  -1  11        0.20        6.22     10.85 o 
 -10  -1  11        0.01       -7.49      9.62 o 
  -9  -1  11        1.45        0.14      8.29 o 
  -8  -1  11        0.12        3.22      9.46 o 
  -7  -1  11        0.37        0.94      7.52 o 
  -6  -1  11        5.34        9.56      6.55 o 
  -5  -1  11       25.60       39.02      7.26 o 
  -4  -1  11        1.58       -0.67      5.34 o 
  -3  -1  11      204.49      180.95     11.31 o 
  -2  -1  11      281.29      307.86     11.28 o 
  -1  -1  11        3.18       -1.39      5.10 o 
   0  -1  11       46.79       50.35      6.95 o 
   1  -1  11        1.37       -0.80      6.42 o 
   2  -1  11        6.60        9.10      7.38 o 
   3  -1  11        0.06       -1.57      6.89 o 
   4  -1  11        0.07       -5.26      5.75 o 
   5  -1  11        0.46       -4.78      6.55 o 
   6  -1  11        1.37       -0.92      7.56 o 
   7  -1  11        0.06       -0.43      7.56 o 
   8  -1  11        0.34        2.96      8.08 o 
   9  -1  11        0.02        1.59      9.69 o 
  10  -1  11        0.04       -7.54     13.85 o 
 -11   0  11        0.17       14.91     11.59 o 
 -10   0  11       18.22       22.18     13.24 o 
  -9   0  11        0.00       -7.36      7.36 o 
  -8   0  11        0.02        4.27      6.83 o 
  -7   0  11        0.00       -0.35      7.31 o 
  -6   0  11        0.92       -1.79      6.34 o 
  -5   0  11        0.01        4.33      6.07 o 
  -4   0  11        5.65        4.62      5.53 o 
  -3   0  11       75.28       53.30      7.00 o 
  -2   0  11       85.92       85.19      7.50 o 
  -1   0  11       76.31       73.30      8.34 o 
   0   0  11       32.59       24.90      8.52 o 
   1   0  11        1.98        3.80      5.95 o 
   2   0  11        0.14        0.86      6.85 o 
   3   0  11        0.08       -3.96      5.46 o 
   4   0  11        7.03        3.90      5.42 o 
   5   0  11        0.96        2.02      5.95 o 
   6   0  11        0.53       11.91      7.08 o 
   7   0  11        0.60       -5.13      7.87 o 
   8   0  11        2.77       16.75      9.83 o 
   9   0  11        2.73        5.71     11.46 o 
 -11   1  11       20.75       24.78     12.17 o 
 -10   1  11        0.71       -8.43      8.43 o 
  -9   1  11        3.86       18.94      8.96 o 
  -8   1  11        4.06       -3.60      8.03 o 
  -7   1  11        0.40       -7.04      7.11 o 
  -6   1  11        4.02        6.12      6.50 o 
  -5   1  11        3.71        4.79      6.43 o 
  -4   1  11        7.84        8.22      6.17 o 
  -3   1  11        7.52        0.14      5.14 o 
  -2   1  11       25.89       23.02      5.75 o 
  -1   1  11        0.03       11.08      9.28 o 
   0   1  11        1.60       -0.20      5.73 o 
   1   1  11       22.88       28.93      9.47 o 
   2   1  11       74.09       96.06     12.07 o 
   3   1  11       31.61       34.89      7.17 o 
   4   1  11        4.16        2.73      5.81 o 
   5   1  11        0.84       -5.42      6.56 o 
   6   1  11        0.58       -3.23      6.73 o 
   7   1  11        0.00        4.53     11.30 o 
   8   1  11        4.50        7.57      9.98 o 
   9   1  11        7.31        4.64     10.18 o 
 -11   2  11        7.44        6.03     21.60 o 
 -10   2  11        0.79       -8.40      8.40 o 
  -9   2  11        7.92       10.34      9.23 o 
  -8   2  11        9.11        8.44      8.56 o 
  -7   2  11        2.91        9.53      7.55 o 
  -6   2  11        0.08       -5.05      6.30 o 
  -5   2  11        6.99        3.63      5.90 o 
  -4   2  11       13.44       16.58      6.67 o 
  -3   2  11        0.85       -3.02      6.63 o 
  -2   2  11        1.13       -2.86      5.97 o 
  -1   2  11       22.92        8.42      5.94 o 
   0   2  11        3.13        7.00      6.08 o 
   1   2  11       10.29        1.34      6.69 o 
   2   2  11        2.04        7.83      6.13 o 
   3   2  11        3.73        1.57      5.65 o 
   4   2  11        0.29       -2.68      6.43 o 
   5   2  11        0.63        6.98      6.99 o 
   6   2  11        0.04       -3.75      6.88 o 
   7   2  11        3.03       -4.56      7.59 o 
   8   2  11       32.26       51.49     11.44 o 
   9   2  11        0.08       10.01     26.62 o 
 -10   3  11        0.30       -2.16      9.58 o 
  -9   3  11        0.32       -8.30      8.44 o 
  -8   3  11        0.19       15.06      8.79 o 
  -7   3  11        0.51        2.18      8.24 o 
  -6   3  11        0.65       -6.63      6.63 o 
  -5   3  11        0.27       -2.12      5.93 o 
  -4   3  11        0.93       -3.40      4.97 o 
  -3   3  11        1.74        5.59      4.95 o 
  -2   3  11        0.09        6.45      6.16 o 
  -1   3  11        3.09        3.78      6.09 o 
   0   3  11       50.44       45.31     11.42 o 
   1   3  11       14.97        7.15      6.71 o 
   2   3  11       11.51        9.05      6.63 o 
   3   3  11        3.05       16.22      6.73 o 
   4   3  11        5.88        4.55      7.14 o 
   5   3  11        1.08        4.93      7.10 o 
   6   3  11        9.71       -3.86      7.99 o 
   7   3  11        9.66        7.34     10.37 o 
   8   3  11       10.53       18.89      9.87 o 
 -10   4  11        0.01       -9.08      9.08 o 
  -9   4  11        1.44       -0.60     17.07 o 
  -8   4  11        6.37        8.85      9.59 o 
  -7   4  11        1.78       -2.87      7.78 o 
  -6   4  11        4.32        9.91      7.89 o 
  -5   4  11        1.67        5.34      6.74 o 
  -4   4  11        3.96       -6.26      6.26 o 
  -3   4  11       34.10       30.39      6.31 o 
  -2   4  11        3.61       -1.93      5.80 o 
  -1   4  11       39.86       30.18      7.31 o 
   0   4  11        2.11       -0.20      8.17 o 
   1   4  11        0.11       -0.16      6.99 o 
   2   4  11       20.53       23.29      8.47 o 
   3   4  11        2.27        3.36      6.94 o 
   4   4  11        0.97       13.12      8.00 o 
   5   4  11        1.38       -3.10      7.62 o 
   6   4  11        1.48       -3.52      7.59 o 
   7   4  11        4.03        6.50      9.24 o 
  -9   5  11        9.15        4.89      9.87 o 
  -8   5  11        5.85       13.80     10.45 o 
  -7   5  11        3.34        1.00      8.21 o 
  -6   5  11        0.62        5.46      8.79 o 
  -5   5  11        0.23       -1.13      7.47 o 
  -4   5  11        2.34       -4.28      6.93 o 
  -3   5  11        5.32        9.08      6.23 o 
  -2   5  11        4.12        4.31      6.76 o 
  -1   5  11        0.01       -6.66      6.66 o 
   0   5  11        5.20       14.86      7.11 o 
   1   5  11        7.56       -0.06      9.68 o 
   2   5  11       11.41       12.96     10.77 o 
   3   5  11        1.91       -6.87      6.87 o 
   4   5  11        0.33       -0.47     10.12 o 
   5   5  11        0.51        1.74      8.29 o 
   6   5  11        0.96       10.58     10.04 o 
   7   5  11        0.00        8.07     12.20 o 
  -8   6  11        0.41       -0.18      9.82 o 
  -7   6  11        1.44       11.56     10.25 o 
  -6   6  11        0.00       -0.72      8.76 o 
  -5   6  11        0.13       -6.54      7.57 o 
  -4   6  11        0.03        8.40      7.77 o 
  -3   6  11        2.30        1.72      6.35 o 
  -2   6  11       12.73        2.18      6.73 o 
  -1   6  11        0.01        2.77      7.08 o 
   0   6  11        8.82       -2.09      8.00 o 
   1   6  11        8.34        6.51      8.20 o 
   2   6  11        5.67        8.79      9.22 o 
   3   6  11        0.01       -8.87      8.87 o 
   4   6  11        0.26        7.87      9.50 o 
   5   6  11        0.07       -1.22      9.45 o 
   6   6  11        0.34        3.81     31.40 o 
  -7   7  11        0.01       16.55     10.70 o 
  -6   7  11        2.25       -1.54     10.03 o 
  -5   7  11        0.39       -4.93      9.55 o 
  -4   7  11        0.23        3.67      7.85 o 
  -3   7  11        0.16        4.79      6.88 o 
  -2   7  11        0.15        3.15      7.52 o 
  -1   7  11        0.00       10.33      8.30 o 
   0   7  11        0.02        0.05      8.72 o 
   1   7  11        3.14       -1.03      8.26 o 
   2   7  11        3.64        1.87      8.73 o 
   3   7  11        0.00        0.48      9.18 o 
   4   7  11        0.82       -9.04     10.66 o 
  -6   8  11        0.78        3.13     11.15 o 
  -5   8  11       11.68       15.02     11.01 o 
  -4   8  11       13.88       14.24      9.36 o 
  -3   8  11        1.12       -7.79      7.79 o 
  -2   8  11        0.39       19.47      8.88 o 
  -1   8  11        1.44       -8.19      8.19 o 
   0   8  11        0.06        6.88      9.96 o 
   1   8  11        0.01        5.75      9.25 o 
   2   8  11       11.60       18.89     10.53 o 
   3   8  11        2.86       -6.28     23.61 o 
  -3   9  11       17.57       31.78     16.99 o 
  -2   9  11        1.25        8.61      9.34 o 
  -1   9  11        0.39       -4.48     13.49 o 
  -3 -12  12        4.80       -4.28     12.47 o 
  -2 -12  12        0.65       14.50     13.46 o 
  -1 -12  12        8.21       23.17     14.02 o 
   0 -12  12        0.45        1.75     12.73 o 
   1 -12  12       13.94       18.72     11.82 o 
   2 -12  12        1.19       -2.08     10.05 o 
   3 -12  12        6.93       12.74     16.43 o 
   4 -12  12        9.43       39.41     18.53 o 
  -5 -11  12        3.64       -1.00     15.57 o 
  -4 -11  12       16.61        1.79     13.19 o 
  -3 -11  12        0.11        4.76     12.54 o 
  -2 -11  12        0.47        0.77     10.92 o 
  -1 -11  12        1.93        3.63     10.39 o 
   0 -11  12        0.61        4.06     10.38 o 
   1 -11  12        6.33       11.08      9.31 o 
   2 -11  12        1.41        4.52     20.85 o 
   3 -11  12        5.68       -0.50     22.10 o 
   4 -11  12        0.20       -5.78     21.85 o 
   5 -11  12        0.03       11.55     23.11 o 
   6 -11  12        0.04      -12.31     18.08 o 
  -6 -10  12        0.00       26.87     17.58 o 
  -5 -10  12       11.99        0.25     14.82 o 
  -4 -10  12        3.26        6.78     12.81 o 
  -3 -10  12        7.45        9.21     14.19 o 
  -2 -10  12        2.17        4.57     10.11 o 
  -1 -10  12        1.68        2.56      9.16 o 
   0 -10  12        0.87        3.11      9.05 o 
   1 -10  12        2.48        9.04     20.60 o 
   2 -10  12        9.80        5.33     13.27 o 
   3 -10  12        4.29       22.60     20.09 o 
   4 -10  12        6.15       -4.12     11.90 o 
   5 -10  12        0.36       -2.19     18.96 o 
   6 -10  12        0.53       -3.90     12.97 o 
   7 -10  12        0.02       16.83     22.35 o 
  -7  -9  12        2.00      -14.32     14.32 o 
  -6  -9  12        1.32       -4.02     13.56 o 
  -5  -9  12        2.87       -3.52     12.81 o 
  -4  -9  12        0.97        4.52     12.06 o 
  -3  -9  12        0.05       -9.06      9.06 o 
  -2  -9  12        0.17        9.81      9.50 o 
  -1  -9  12        0.01        6.37      8.85 o 
   0  -9  12        0.70        6.45      7.92 o 
   1  -9  12        4.55       25.80     12.85 o 
   2  -9  12        9.77       12.78     12.91 o 
   3  -9  12        7.39       10.07     12.32 o 
   4  -9  12        0.00       13.59     13.41 o 
   5  -9  12        4.20        2.87     12.77 o 
   6  -9  12        0.40       -4.35     13.21 o 
   7  -9  12        2.11        0.50     23.61 o 
  -8  -8  12        6.07      -13.06     16.07 o 
  -7  -8  12        0.69        3.27     15.57 o 
  -6  -8  12       20.53       20.35     14.57 o 
  -5  -8  12        2.61       23.36     14.07 o 
  -4  -8  12       13.57       25.87     11.55 o 
  -3  -8  12       19.58       25.08     14.32 o 
  -2  -8  12        0.04        1.46      7.94 o 
  -1  -8  12        0.07        7.19      7.37 o 
   0  -8  12       26.55       40.69     14.02 o 
   1  -8  12        0.55        5.82     12.33 o 
   2  -8  12        0.08        2.88     13.44 o 
   3  -8  12        0.41       -1.33     11.88 o 
   4  -8  12        0.82      -10.28     10.28 o 
   5  -8  12        0.03        2.01     16.83 o 
   6  -8  12       11.96        9.60     13.51 o 
   7  -8  12        0.48        0.15     15.52 o 
   8  -8  12        0.48       -3.24     16.70 o 
  -8  -7  12       14.32       16.83     16.07 o 
  -7  -7  12        0.00      -11.05     12.31 o 
  -6  -7  12       16.52        8.54     13.31 o 
  -5  -7  12        0.01        0.00     12.06 o 
  -4  -7  12       32.98       23.86     11.30 o 
  -3  -7  12        2.07       12.81      9.54 o 
  -2  -7  12        2.84        1.00     16.83 o 
  -1  -7  12        7.13      -15.57     15.57 o 
   0  -7  12        1.59        7.67     11.28 o 
   1  -7  12        7.84        5.42     10.74 o 
   2  -7  12        0.88       -1.72     10.91 o 
   3  -7  12        2.97      -12.31     12.31 o 
   4  -7  12        0.33       -2.31     10.07 o 
   5  -7  12        9.81       44.47     18.46 o 
   6  -7  12        2.42       18.01     13.76 o 
   7  -7  12        0.13       10.33     15.95 o 
   8  -7  12        0.71        3.81     14.15 o 
  -9  -6  12        3.73        6.99     14.11 o 
  -8  -6  12        9.83       16.26     12.19 o 
  -7  -6  12        2.60       -2.80     10.50 o 
  -6  -6  12        0.07        4.40      9.38 o 
  -5  -6  12       23.83       21.10     11.30 o 
  -4  -6  12        9.23       19.84      9.80 o 
  -3  -6  12        8.98        7.03      7.54 o 
  -2  -6  12       92.81      109.28     23.87 o 
  -1  -6  12        1.73       14.57     16.07 o 
   0  -6  12       19.54       16.43     21.98 o 
   1  -6  12        0.00       -8.26      8.26 o 
   2  -6  12        1.04        9.96     11.41 o 
   3  -6  12        6.68        8.28     11.80 o 
   4  -6  12        2.28        3.23     11.19 o 
   5  -6  12        0.20       -9.39     10.30 o 
   6  -6  12        0.10        4.89     12.50 o 
   7  -6  12        0.10       -6.63     12.58 o 
   8  -6  12        0.66       -8.17     14.82 o 
   9  -6  12        0.17      -10.98     16.06 o 
  -9  -5  12       11.78       30.00     12.45 o 
  -8  -5  12        5.64       -4.91     11.07 o 
  -7  -5  12        3.58       -5.62      9.20 o 
  -6  -5  12        2.51        7.40      8.40 o 
  -5  -5  12        5.03        3.87      7.49 o 
  -4  -5  12        1.43       -3.84      6.62 o 
  -3  -5  12       27.56       16.90     11.08 o 
  -2  -5  12        0.01        6.53      8.10 o 
  -1  -5  12        0.25       -6.24      6.24 o 
   0  -5  12       10.06       12.34      6.67 o 
   1  -5  12        7.58        9.07      8.38 o 
   2  -5  12        5.36        3.93     10.28 o 
   3  -5  12        5.35        7.27     10.51 o 
   4  -5  12       14.66        6.62     11.36 o 
   5  -5  12       12.67        2.09     10.57 o 
   6  -5  12        4.83       17.98     13.91 o 
   7  -5  12        5.54       15.62     13.12 o 
   8  -5  12        0.58       -3.97     14.59 o 
   9  -5  12        0.02       -0.82     14.81 o 
 -10  -4  12       13.70        4.89     21.60 o 
  -9  -4  12        0.23      -10.37     11.98 o 
  -8  -4  12        0.63        1.25      9.11 o 
  -7  -4  12        0.16        5.17      8.72 o 
  -6  -4  12        0.89       14.50      8.27 o 
  -5  -4  12        0.44       -1.47      7.03 o 
  -4  -4  12       17.94       13.23      6.47 o 
  -3  -4  12        4.99        0.40      7.22 o 
  -2  -4  12        6.08        0.56      6.74 o 
  -1  -4  12       12.90        5.56      7.28 o 
   0  -4  12        0.15       -2.92      6.40 o 
   1  -4  12        0.51        6.72      7.57 o 
   2  -4  12       19.62       13.17      9.75 o 
   3  -4  12        0.36        4.83      7.98 o 
   4  -4  12        5.54       -7.03      7.03 o 
   5  -4  12        0.08       -6.53      8.34 o 
   6  -4  12        5.50       -9.15      9.15 o 
   7  -4  12        0.00       -1.14      9.39 o 
   8  -4  12        3.15        4.83     14.46 o 
   9  -4  12        0.62       12.91     12.92 o 
 -10  -3  12        1.03       18.14     14.24 o 
  -9  -3  12        0.51       11.39     11.86 o 
  -8  -3  12        0.37       -5.63     11.82 o 
  -7  -3  12        0.90        7.28      9.22 o 
  -6  -3  12        4.89       -1.40      7.34 o 
  -5  -3  12        7.80        4.42      6.37 o 
  -4  -3  12        2.70       -0.85      8.60 o 
  -3  -3  12        1.47        3.50      6.05 o 
  -2  -3  12       31.12       19.89     10.22 o 
  -1  -3  12       56.25       75.92     10.26 o 
   0  -3  12        4.56       10.51      8.13 o 
   1  -3  12        0.29        3.16      5.36 o 
   2  -3  12       33.73       22.79      6.55 o 
   3  -3  12       13.08        4.57      6.39 o 
   4  -3  12        1.54       -3.11      9.57 o 
   5  -3  12        5.80        2.84      8.53 o 
   6  -3  12        0.54       -3.72      8.31 o 
   7  -3  12        1.12       -7.55     10.00 o 
   8  -3  12       26.04       14.60     11.54 o 
   9  -3  12        0.03       -9.72     11.64 o 
 -10  -2  12        0.24        4.40     12.49 o 
  -9  -2  12        5.77        8.82      9.73 o 
  -8  -2  12        0.03       -4.94      8.08 o 
  -7  -2  12        3.88       16.13      8.64 o 
  -6  -2  12        2.23        4.77      6.92 o 
  -5  -2  12       19.55       20.55      6.59 o 
  -4  -2  12        0.07       10.04      5.83 o 
  -3  -2  12       11.49        8.53      5.79 o 
  -2  -2  12       38.28       30.11      6.18 o 
  -1  -2  12      130.40      116.25      8.95 o 
   0  -2  12      255.59      317.11     13.60 o 
   1  -2  12       19.35        9.03      6.55 o 
   2  -2  12       13.27        8.87      7.07 o 
   3  -2  12        2.45        2.53      6.47 o 
   4  -2  12        0.41       -6.28      6.28 o 
   5  -2  12        0.22        0.80      6.23 o 
   6  -2  12        0.00        2.57      9.27 o 
   7  -2  12        7.24        3.22     10.29 o 
   8  -2  12        0.03      -11.05     11.05 o 
   9  -2  12        0.01       -1.07     11.79 o 
 -10  -1  12        5.20       14.09     11.38 o 
  -9  -1  12        0.53       -2.04      9.07 o 
  -8  -1  12        6.78        8.16      8.90 o 
  -7  -1  12        5.07        9.84      7.87 o 
  -6  -1  12        6.89        0.35      6.61 o 
  -5  -1  12        1.66        9.84      6.78 o 
  -4  -1  12       29.37       23.43      6.80 o 
  -3  -1  12       33.31       19.89      6.64 o 
  -2  -1  12      172.20      173.84     11.19 o 
  -1  -1  12       96.89      104.42      9.23 o 
   0  -1  12      252.93      277.64     17.99 o 
   1  -1  12       16.94       15.31      6.83 o 
   2  -1  12       14.10       -0.54      6.29 o 
   3  -1  12        0.44        3.47      6.98 o 
   4  -1  12        2.11       -1.55      6.59 o 
   5  -1  12        0.16       11.92      7.96 o 
   6  -1  12        8.77       17.28     10.84 o 
   7  -1  12        0.28        7.70     11.13 o 
   8  -1  12        0.67       -9.51     12.66 o 
   9  -1  12        0.39       -9.04     13.73 o 
 -10   0  12        0.13       10.84     10.22 o 
  -9   0  12       39.25       32.30     10.66 o 
  -8   0  12       13.37        4.57      8.49 o 
  -7   0  12        1.60       -0.15      7.71 o 
  -6   0  12        0.56       -6.01      6.01 o 
  -5   0  12        9.96       13.08      7.24 o 
  -4   0  12       24.48       27.35      8.67 o 
  -3   0  12        0.04       -3.49      5.73 o 
  -2   0  12       15.18       14.75      5.89 o 
  -1   0  12        3.31       10.68      6.95 o 
   0   0  12       42.82       34.79      8.12 o 
   1   0  12        0.82        0.87      6.62 o 
   2   0  12        1.59       -2.49      6.55 o 
   3   0  12        2.36        7.89      7.18 o 
   4   0  12       10.96       16.31      7.20 o 
   5   0  12        3.79        0.52      5.28 o 
   6   0  12        0.00       -0.41      6.99 o 
   7   0  12        1.72       12.02      9.73 o 
   8   0  12        1.12        9.95     10.09 o 
 -10   1  12       14.06       25.49     10.90 o 
  -9   1  12        1.17        1.67      9.08 o 
  -8   1  12        0.02        9.73      8.59 o 
  -7   1  12        0.00        1.92      8.36 o 
  -6   1  12        0.89       -6.35      6.35 o 
  -5   1  12        0.83       -5.86      5.86 o 
  -4   1  12        8.51        3.80      6.62 o 
  -3   1  12        0.29       -1.97      6.38 o 
  -2   1  12        0.14        1.68      5.56 o 
  -1   1  12        9.30        5.10      6.40 o 
   0   1  12        9.03        7.71      6.60 o 
   1   1  12        0.00        5.67      6.62 o 
   2   1  12        2.12        5.15      6.39 o 
   3   1  12        2.54        2.73      6.56 o 
   4   1  12       14.29       12.64      7.15 o 
   5   1  12        0.36        4.52      7.28 o 
   6   1  12        1.37        0.00      7.19 o 
   7   1  12        0.38        4.24      7.99 o 
   8   1  12        2.56       -5.04      9.20 o 
 -10   2  12        0.26       -1.58     11.52 o 
  -9   2  12        1.96        2.84      9.06 o 
  -8   2  12        0.42        5.86      9.13 o 
  -7   2  12        0.42       -1.10      7.77 o 
  -6   2  12        0.65       -6.25      6.25 o 
  -5   2  12       10.24       12.31      6.62 o 
  -4   2  12        0.00        3.92      6.42 o 
  -3   2  12        0.90        3.93      5.91 o 
  -2   2  12        1.10       -0.22      5.45 o 
  -1   2  12        1.88        7.71      6.38 o 
   0   2  12        1.14       15.37      7.08 o 
   1   2  12        2.98        4.26      7.27 o 
   2   2  12       28.20       25.36      9.07 o 
   3   2  12        0.67        3.95      6.58 o 
   4   2  12        0.79       -0.01      6.71 o 
   5   2  12        1.98        0.56      7.68 o 
   6   2  12        3.00       18.31      7.75 o 
   7   2  12        2.07        2.00     12.76 o 
   8   2  12        2.10      -13.56     15.57 o 
  -9   3  12        0.61        0.14      9.14 o 
  -8   3  12        0.94        3.73      9.29 o 
  -7   3  12       12.96        8.58      9.04 o 
  -6   3  12       20.07       21.11      8.17 o 
  -5   3  12       19.14       20.88      7.29 o 
  -4   3  12        1.62       -0.50      6.76 o 
  -3   3  12        0.81       -6.12      6.12 o 
  -2   3  12        0.38       -3.67      5.72 o 
  -1   3  12        1.26        5.86      7.02 o 
   0   3  12        0.07       -1.61      5.91 o 
   1   3  12       49.81       44.43     11.03 o 
   2   3  12       29.27       38.43      9.83 o 
   3   3  12        1.79       -2.92      6.74 o 
   4   3  12        0.01        9.98      6.76 o 
   5   3  12        0.04        5.66      7.59 o 
   6   3  12        0.02        7.72      8.72 o 
   7   3  12        4.08       10.51     11.20 o 
  -9   4  12        0.21       17.73     12.58 o 
  -8   4  12       12.05       16.49     10.48 o 
  -7   4  12       24.76       13.40     13.12 o 
  -6   4  12        0.56        8.02      8.52 o 
  -5   4  12        3.09       -1.45      6.64 o 
  -4   4  12        0.84        1.89      6.93 o 
  -3   4  12        2.55        2.08      6.32 o 
  -2   4  12        2.82        2.00      6.67 o 
  -1   4  12        0.17        4.79      6.69 o 
   0   4  12        2.70       11.87      7.28 o 
   1   4  12        4.22       11.11      8.11 o 
   2   4  12        0.17        3.39      8.36 o 
   3   4  12        0.00        5.98      8.19 o 
   4   4  12        0.06       17.65      8.64 o 
   5   4  12        0.28        3.69      8.33 o 
   6   4  12        3.60       12.76      9.66 o 
  -8   5  12        2.54        1.37     10.59 o 
  -7   5  12       23.90       52.54     11.49 o 
  -6   5  12        1.34       -9.43      9.43 o 
  -5   5  12        0.08       -0.24      7.18 o 
  -4   5  12        0.66       -1.41      7.45 o 
  -3   5  12        0.09        5.65      6.96 o 
  -2   5  12        6.20       13.37      7.07 o 
  -1   5  12        5.29        4.31      7.75 o 
   0   5  12        3.80       -3.24      7.39 o 
   1   5  12        8.28        6.68      8.42 o 
   2   5  12        0.65        6.61      8.85 o 
   3   5  12        0.52       -2.46      8.33 o 
   4   5  12        2.24       -6.65      9.96 o 
   5   5  12        0.32        8.45      9.36 o 
  -7   6  12        0.19       10.09     10.45 o 
  -6   6  12        0.03       -5.43      9.68 o 
  -5   6  12        3.10       -5.47      8.32 o 
  -4   6  12        0.27        1.31      8.44 o 
  -3   6  12        0.10        3.70      7.41 o 
  -2   6  12        0.92       11.03      7.41 o 
  -1   6  12        5.46       16.18      8.94 o 
   0   6  12        0.14        8.16      8.61 o 
   1   6  12        3.25        7.94      8.77 o 
   2   6  12        0.63        0.01      8.53 o 
   3   6  12       13.39        8.13     10.00 o 
   4   6  12       16.66       36.54     12.31 o 
  -5   7  12        0.43       -3.85      9.78 o 
  -4   7  12        0.66       -2.35      8.51 o 
  -3   7  12        1.15        6.16      8.44 o 
  -2   7  12        2.70        8.80      8.67 o 
  -1   7  12        0.12       -7.83      8.38 o 
   0   7  12        1.76       10.48     10.72 o 
   1   7  12        6.26       19.29      9.51 o 
   2   7  12        5.38        4.03      9.30 o 
  -2   8  12        0.33       -6.37     17.91 o 
  -1   8  12        0.18       -0.25     22.35 o 
   0 -12  13        0.00       32.90     27.13 o 
   1 -12  13        0.01       14.82     24.87 o 
  -3 -11  13        3.60       -8.98     11.50 o 
  -2 -11  13        2.44        8.87     11.66 o 
  -1 -11  13        4.30        0.78     11.26 o 
   0 -11  13        0.67        4.98     13.69 o 
   1 -11  13        0.13        9.20     11.79 o 
   2 -11  13        0.01        5.27     22.60 o 
   3 -11  13        2.38      -12.06     21.35 o 
   4 -11  13        0.23       -1.75     15.37 o 
  -5 -10  13        1.13        5.53     15.57 o 
  -4 -10  13        0.14      -12.56     12.56 o 
  -3 -10  13        6.04        2.51     13.31 o 
  -2 -10  13        0.05       -5.58     14.94 o 
  -1 -10  13        1.56       -1.12      9.28 o 
   0 -10  13        1.75       -3.47      9.09 o 
   1 -10  13        9.89       18.14     17.13 o 
   2 -10  13        3.33        5.19     14.73 o 
   3 -10  13        4.75        3.45     14.20 o 
   4 -10  13        3.89       -5.07     13.85 o 
   5 -10  13        0.82       13.33     15.14 o 
  -6  -9  13        0.31        2.76     14.57 o 
  -5  -9  13        3.02       32.40     15.32 o 
  -4  -9  13        0.26       10.80     12.56 o 
  -3  -9  13        2.62        0.50     11.30 o 
  -2  -9  13        0.02       -5.68     10.55 o 
  -1  -9  13        0.30        6.08      8.16 o 
   0  -9  13        0.70       -0.94      8.51 o 
   1  -9  13        1.50      -12.14     12.14 o 
   2  -9  13        4.26       28.83     16.14 o 
   3  -9  13        0.12        8.30     13.49 o 
   4  -9  13        0.50        3.68     15.05 o 
   5  -9  13        0.02       14.57     15.45 o 
   6  -9  13        3.71        1.78     15.15 o 
  -7  -8  13        0.64       10.55     17.08 o 
  -6  -8  13        1.77       -9.54     14.57 o 
  -5  -8  13        0.44       28.13     12.81 o 
  -4  -8  13        3.71       17.83     11.55 o 
  -3  -8  13        0.66       15.57     10.80 o 
  -2  -8  13        3.32        7.21      8.36 o 
  -1  -8  13        0.04       -0.50     18.59 o 
   0  -8  13        2.41       -5.02     18.08 o 
   1  -8  13        0.81       -9.52     19.59 o 
   2  -8  13        0.00       -8.29     12.69 o 
   3  -8  13        3.55       20.63     15.09 o 
   4  -8  13        0.77       -8.50     13.93 o 
   5  -8  13       11.32       37.42     20.60 o 
   6  -8  13        0.45      -10.55     17.58 o 
   7  -8  13        0.13        4.77     20.85 o 
  -7  -7  13        1.64       -0.25     15.07 o 
  -6  -7  13       28.94       41.44     14.82 o 
  -5  -7  13       10.69       15.07     12.31 o 
  -4  -7  13        7.26       18.34     10.80 o 
  -3  -7  13       16.15        9.54      8.79 o 
  -1  -7  13        1.28       -8.54     17.58 o 
   0  -7  13       11.94        8.93     14.02 o 
   1  -7  13        0.13       -3.21     11.33 o 
   2  -7  13        2.10        6.15     16.58 o 
   3  -7  13        0.54        6.53     17.33 o 
   4  -7  13        1.50        6.66     13.29 o 
   5  -7  13        4.98       -5.22     11.98 o 
   6  -7  13        0.01        2.93     13.56 o 
   7  -7  13        0.62        2.35     15.15 o 
  -8  -6  13        6.69       -7.53     13.56 o 
  -7  -6  13        1.51       -5.27     14.57 o 
  -6  -6  13        2.02       10.55     12.81 o 
  -5  -6  13        0.01       -2.01     11.05 o 
  -4  -6  13       32.29       27.88     11.05 o 
  -1  -6  13       20.85       40.94     20.35 o 
   0  -6  13        0.42        5.26     15.07 o 
   1  -6  13        0.34        9.91     12.97 o 
   2  -6  13        0.76        6.31     12.09 o 
   3  -6  13        0.05      -11.96     12.32 o 
   4  -6  13        2.13        9.34     11.84 o 
   5  -6  13        2.06        7.64     12.69 o 
   6  -6  13        0.18       -9.76     17.08 o 
   7  -6  13        0.01      -12.43     12.43 o 
  -8  -5  13        3.96        8.08     13.03 o 
  -7  -5  13        0.30       -6.21     12.09 o 
  -6  -5  13        3.73       -8.70      8.70 o 
  -5  -5  13        3.35       10.85      8.54 o 
  -4  -5  13        2.15        6.95      7.09 o 
  -3  -5  13        0.15       -9.42     11.09 o 
  -2  -5  13        0.03       -2.92     10.69 o 
  -1  -5  13        3.90        6.97      9.19 o 
   0  -5  13        3.27       -0.37      7.47 o 
   1  -5  13        0.88       10.10     11.66 o 
   2  -5  13        4.04       -4.47     10.08 o 
   3  -5  13        0.10       -0.04     14.44 o 
   4  -5  13        0.01       -2.19      9.76 o 
   5  -5  13        0.26        7.88     12.14 o 
   6  -5  13        0.48      -10.82     11.84 o 
   7  -5  13        0.06        8.70     14.11 o 
   8  -5  13        0.54       10.11     15.88 o 
  -9  -4  13        0.11      -15.57     15.57 o 
  -8  -4  13        0.17        3.48     10.42 o 
  -7  -4  13        0.73       -3.13      9.56 o 
  -6  -4  13        0.07       -2.81      8.59 o 
  -5  -4  13        7.33        5.72      9.43 o 
  -4  -4  13        0.33       11.47      6.76 o 
  -3  -4  13        3.32        7.16      7.57 o 
  -2  -4  13        0.77        0.07      7.37 o 
  -1  -4  13        4.41        3.23      8.59 o 
   0  -4  13       21.21        8.00      9.04 o 
   1  -4  13        6.66       11.98     10.52 o 
   2  -4  13        0.32        4.08      6.38 o 
   3  -4  13        1.15       -8.11      8.79 o 
   4  -4  13        5.62        6.40      8.77 o 
   5  -4  13        0.04       -0.86      9.55 o 
   6  -4  13        0.75       -8.67      8.95 o 
   7  -4  13        3.86       15.33     13.04 o 
   8  -4  13        0.35        6.01     12.69 o 
  -9  -3  13        0.00        6.83     13.55 o 
  -8  -3  13        0.01        1.29     10.89 o 
  -7  -3  13        6.41        6.22      9.94 o 
  -6  -3  13        0.75       10.62      7.87 o 
  -5  -3  13        4.38        9.64      6.63 o 
  -4  -3  13        1.25       -6.02      6.02 o 
  -3  -3  13        6.60        1.42      5.77 o 
  -2  -3  13        0.31        4.10      5.26 o 
  -1  -3  13       28.26       25.21     10.49 o 
   0  -3  13       63.06       63.98     16.10 o 
   1  -3  13       17.42       17.41      6.43 o 
   2  -3  13       56.06       64.97      8.69 o 
   3  -3  13        0.04       -6.22      6.27 o 
   4  -3  13        0.08       -7.14      8.81 o 
   5  -3  13        5.23        4.39     10.66 o 
   6  -3  13       19.07       35.21     12.55 o 
   7  -3  13        0.79       -2.48     10.56 o 
   8  -3  13        5.79       13.46     11.88 o 
  -9  -2  13        0.03       -7.17     10.85 o 
  -8  -2  13       16.92       39.35     17.47 o 
  -7  -2  13        1.43       -1.03     12.36 o 
  -6  -2  13        6.12        5.57      7.44 o 
  -5  -2  13        5.77        1.71      6.99 o 
  -4  -2  13       39.61       41.58      7.87 o 
  -3  -2  13        1.27        5.75      6.32 o 
  -2  -2  13        2.77        3.06      6.11 o 
  -1  -2  13      116.78      116.99     10.44 o 
   0  -2  13       27.17       18.73      7.47 o 
   1  -2  13       42.65       62.86      8.62 o 
   2  -2  13       24.95       15.54      7.35 o 
   3  -2  13        0.04        9.34      7.28 o 
   4  -2  13        0.11        3.68      7.66 o 
   5  -2  13        0.03       -8.60      8.60 o 
   6  -2  13        1.51        1.57     11.17 o 
   7  -2  13        1.09       -1.46     10.79 o 
   8  -2  13        0.00        7.52     11.31 o 
  -9  -1  13        2.14       21.55     10.41 o 
  -8  -1  13        0.53        9.33      9.70 o 
  -7  -1  13       12.26       12.59      8.44 o 
  -6  -1  13        8.56       20.22      7.79 o 
  -5  -1  13        0.11       -2.02      8.46 o 
  -4  -1  13        0.01       -0.40      6.47 o 
  -3  -1  13        0.00        7.08      6.69 o 
  -2  -1  13       46.03       45.73      8.05 o 
  -1  -1  13       15.34        7.43      8.08 o 
   0  -1  13        1.05        4.57      6.94 o 
   1  -1  13        2.49       15.64      7.65 o 
   2  -1  13        3.24        3.15      7.09 o 
   3  -1  13        3.40       -6.17      6.90 o 
   4  -1  13        0.17        0.84      7.29 o 
   5  -1  13        0.00        0.08     12.33 o 
   6  -1  13        2.38      -10.98     10.98 o 
   7  -1  13        0.04       -5.51     11.29 o 
  -9   0  13        0.49       -9.46      9.46 o 
  -8   0  13        8.08        1.61      9.21 o 
  -7   0  13        0.61        3.50      8.69 o 
  -6   0  13        0.49        0.45      6.98 o 
  -5   0  13        2.28       -7.24      7.24 o 
  -4   0  13        3.20        6.05      6.71 o 
  -3   0  13        8.96        2.61      6.91 o 
  -2   0  13       18.37       31.99      7.41 o 
  -1   0  13       17.04       17.42      6.99 o 
   0   0  13        5.76       13.55      7.96 o 
   1   0  13        1.02       -5.74      6.56 o 
   2   0  13        3.23        3.00      7.93 o 
   3   0  13        0.22       -2.14      7.02 o 
   4   0  13        1.41       12.92      7.63 o 
   5   0  13        0.10        9.42      6.86 o 
   6   0  13        0.00        2.40      8.64 o 
   7   0  13        1.31        7.43     12.13 o 
  -9   1  13        0.41       10.16     10.47 o 
  -8   1  13        0.61        8.09      8.96 o 
  -7   1  13        5.56       21.59      9.90 o 
  -6   1  13        6.93        9.82      7.66 o 
  -5   1  13        3.18        5.20      7.37 o 
  -4   1  13       16.74       15.61      7.62 o 
  -3   1  13        9.24        6.75     10.15 o 
  -2   1  13       12.85       11.42      7.20 o 
  -1   1  13        0.87        1.79      7.05 o 
   0   1  13        0.87        5.52      7.73 o 
   1   1  13        1.68        3.02      8.23 o 
   2   1  13        1.52        1.92      7.43 o 
   3   1  13        9.11       -2.17      7.09 o 
   4   1  13       15.71       17.06      7.45 o 
   5   1  13        0.89        5.78      7.83 o 
   6   1  13        0.00        1.49      8.12 o 
   7   1  13        1.28        4.63      9.44 o 
  -8   2  13        6.69        3.20      9.82 o 
  -7   2  13        6.05       22.94      9.30 o 
  -6   2  13        1.52        4.75      7.57 o 
  -5   2  13        5.34       20.63      7.82 o 
  -4   2  13        7.97       20.54      7.70 o 
  -3   2  13        8.56       12.65      7.90 o 
  -2   2  13        1.03        9.96      6.45 o 
  -1   2  13        3.75        1.89      6.95 o 
   0   2  13        0.71       -6.62      7.43 o 
   1   2  13        2.97        0.98      7.78 o 
   2   2  13        1.56       -7.50      7.50 o 
   3   2  13       11.14       -2.35      7.20 o 
   4   2  13        6.89        8.59      8.08 o 
   5   2  13        0.79       10.53      8.25 o 
   6   2  13        1.63       -1.33      8.00 o 
  -8   3  13        0.69       28.17     11.11 o 
  -7   3  13        2.80       -0.10      8.98 o 
  -6   3  13       23.75       22.80     12.89 o 
  -5   3  13        9.42       11.27      7.62 o 
  -4   3  13        0.26        3.54      7.41 o 
  -3   3  13        0.31       -7.51      7.51 o 
  -2   3  13        0.46        4.88      6.20 o 
  -1   3  13        1.00        5.53      7.75 o 
   0   3  13        0.51        0.85      6.70 o 
   1   3  13        4.69        5.33      8.15 o 
   2   3  13        2.19        1.85      7.29 o 
   3   3  13        2.81       12.56      8.66 o 
   4   3  13        0.22        2.32      7.74 o 
   5   3  13        0.09       -3.20      8.16 o 
  -7   4  13        1.60        4.44      9.63 o 
  -6   4  13        3.02       15.50      8.95 o 
  -5   4  13        9.94       14.37     10.17 o 
  -4   4  13        0.76       -6.91      7.58 o 
  -3   4  13        0.07       -0.89      7.41 o 
  -2   4  13        0.22       -5.18      6.56 o 
  -1   4  13        0.51       -1.88      7.30 o 
   0   4  13        9.49        3.40      7.33 o 
   1   4  13        2.06        2.84      8.02 o 
   2   4  13        0.89        8.96      9.51 o 
   3   4  13        4.63        2.56      9.06 o 
   4   4  13        1.11        7.64      9.40 o 
   5   4  13        0.26       12.56     23.11 o 
  -6   5  13        0.02       -4.90      9.07 o 
  -5   5  13        1.76        9.80      8.53 o 
  -4   5  13        0.36        4.80      8.05 o 
  -3   5  13        2.67        0.96      8.00 o 
  -2   5  13        0.12       -5.26      7.26 o 
  -1   5  13        5.98        2.10      8.06 o 
   0   5  13        7.21        0.69      7.88 o 
   1   5  13       14.09       22.77      9.60 o 
   2   5  13        0.61        5.29      9.27 o 
   3   5  13        0.19       -3.25      9.47 o 
  -5   6  13        0.03        3.52     23.36 o 
  -4   6  13        0.21        4.81      9.14 o 
  -3   6  13        0.23       11.27      9.06 o 
  -2   6  13        5.71       10.34      8.40 o 
  -1   6  13        0.05       14.58      9.28 o 
   0   6  13        1.88       -5.86      8.05 o 
   1   6  13        0.00       17.95     11.04 o 
  -3 -10  14        0.10       12.81     13.56 o 
  -2 -10  14        0.37       -1.76     13.31 o 
  -1 -10  14        0.03       -6.22      9.72 o 
   0 -10  14        0.93        5.43      9.99 o 
   1 -10  14        0.62        0.55     11.03 o 
   2 -10  14        3.67       10.00     17.56 o 
   3 -10  14        4.50       -3.26     15.41 o 
  -4  -9  14        1.94       17.83     14.32 o 
  -3  -9  14        0.12        8.29     11.55 o 
  -2  -9  14        6.15        7.28     11.05 o 
  -1  -9  14        2.79       -0.48      8.25 o 
   0  -9  14        0.46        3.61      9.37 o 
   1  -9  14        4.94       -7.99     15.40 o 
   2  -9  14        4.47        3.26     13.55 o 
   3  -9  14        4.67        5.45     14.65 o 
   4  -9  14        1.98       -2.39     15.81 o 
   5  -9  14        0.14        2.26     22.35 o 
  -5  -8  14        3.29        2.26     12.81 o 
  -4  -8  14        6.10       11.80     10.05 o 
  -1  -8  14        5.37       -8.04     18.84 o 
   0  -8  14        2.12       20.09     21.60 o 
   1  -8  14        0.01        3.57     13.03 o 
   2  -8  14        0.04       21.87     15.34 o 
   3  -8  14        1.16       -5.05     13.56 o 
   4  -8  14        2.17        9.43     14.82 o 
   5  -8  14        0.89      -11.80     17.33 o 
  -6  -7  14        2.40       26.62     14.82 o 
  -5  -7  14       11.26       23.11     12.81 o 
  -4  -7  14        0.37       13.31     10.80 o 
   0  -7  14        3.03       13.81     21.10 o 
   1  -7  14        0.39        5.61     14.70 o 
   2  -7  14        0.26       -0.13     18.33 o 
   3  -7  14        0.12       20.41     14.17 o 
   4  -7  14        1.86       40.19     24.36 o 
   5  -7  14        0.21       16.84     12.62 o 
   6  -7  14        0.09      -16.33     16.33 o 
  -7  -6  14        0.89       18.59     15.57 o 
  -6  -6  14        0.00       -4.52     13.81 o 
  -5  -6  14        0.55        8.79     12.06 o 
  -4  -6  14        0.14       13.56     10.05 o 
   0  -6  14        2.64        4.27     18.59 o 
   1  -6  14        0.06        7.29     14.26 o 
   2  -6  14        0.30       12.57     14.11 o 
   3  -6  14        0.13       28.85     14.12 o 
   4  -6  14        1.47      -14.07     14.07 o 
   5  -6  14        3.07       12.72     13.19 o 
   6  -6  14        0.01        5.53     14.34 o 
  -7  -5  14        0.46       -8.41     14.59 o 
  -6  -5  14        3.64       14.48     13.54 o 
  -5  -5  14        0.14       -6.00      8.95 o 
  -4  -5  14        3.15        9.25      8.38 o 
  -3  -5  14        3.22        4.77     17.33 o 
  -2  -5  14        0.18        9.04     16.58 o 
  -1  -5  14        0.82        1.89     11.27 o 
   0  -5  14        0.79        9.14     10.89 o 
   1  -5  14        8.37        9.91     16.20 o 
   2  -5  14       20.68       10.67     13.62 o 
   3  -5  14        0.42       -7.35     12.33 o 
   4  -5  14        3.22       13.15     14.07 o 
   5  -5  14        2.23      -12.00     24.87 o 
   6  -5  14        3.24        4.40     14.03 o 
  -8  -4  14        0.38        2.01     16.33 o 
  -7  -4  14        0.63        7.74     10.09 o 
  -6  -4  14        0.06       -4.10      9.39 o 
  -5  -4  14        0.27        0.59      8.71 o 
  -4  -4  14        0.77       15.66      8.39 o 
  -3  -4  14        0.06        0.40      9.53 o 
  -2  -4  14        3.46       14.97      9.23 o 
  -1  -4  14        0.08       -1.30      9.72 o 
   0  -4  14        9.83       -0.46      9.50 o 
   1  -4  14       16.82        8.40     10.08 o 
   2  -4  14       37.16       47.12      8.40 o 
   3  -4  14        1.04        7.02     10.08 o 
   4  -4  14        5.25       -5.09      8.49 o 
   5  -4  14        5.74       -5.07     11.31 o 
   6  -4  14        0.18      -10.37     12.33 o 
  -8  -3  14        0.27        3.38     10.88 o 
  -7  -3  14        1.45       -1.45      9.96 o 
  -6  -3  14        8.05        6.89      9.83 o 
  -5  -3  14        0.25       -3.73      7.48 o 
  -4  -3  14        2.45       -6.26      6.71 o 
  -3  -3  14        0.21       -1.54      6.29 o 
  -2  -3  14       18.96       11.29      6.56 o 
  -1  -3  14        0.75       13.26      7.40 o 
   0  -3  14        6.92        5.93      6.58 o 
   1  -3  14       77.40       66.56      9.24 o 
   2  -3  14        4.32       -1.23      6.99 o 
   3  -3  14        9.87        8.15      8.01 o 
   4  -3  14        0.84       -0.02      9.83 o 
   5  -3  14        0.88       -9.49     10.28 o 
   6  -3  14        0.88        9.46     11.07 o 
  -8  -2  14        0.17       13.49     11.37 o 
  -7  -2  14       16.30        9.03     10.02 o 
  -6  -2  14        4.36        3.19      8.42 o 
  -5  -2  14        0.41       -1.43      7.53 o 
  -4  -2  14        0.09        2.67      7.07 o 
  -3  -2  14        2.72        9.01      6.91 o 
  -2  -2  14        1.30       -1.03      6.71 o 
  -1  -2  14        4.04        7.44      6.54 o 
   0  -2  14       24.13       16.26      7.19 o 
   1  -2  14       18.35       10.29      7.38 o 
   2  -2  14        2.28        7.21      7.58 o 
   3  -2  14        5.19       16.99      8.41 o 
   4  -2  14        1.36       13.37      8.00 o 
   5  -2  14        1.94        2.88     11.10 o 
   6  -2  14        1.67        7.14     10.38 o 
  -8  -1  14        3.89       13.38     10.47 o 
  -7  -1  14        3.67       18.59     10.88 o 
  -6  -1  14       11.06        4.05      8.31 o 
  -5  -1  14        0.60        0.22      7.53 o 
  -4  -1  14        1.86       -1.58      7.10 o 
  -3  -1  14       13.84       11.64      7.31 o 
  -2  -1  14        1.17        8.37      7.25 o 
  -1  -1  14       23.65       22.42      8.08 o 
   0  -1  14       11.58       16.49      8.25 o 
   1  -1  14       14.18       11.77      8.22 o 
   2  -1  14        4.97       16.77      7.95 o 
   3  -1  14        0.10        1.58      8.29 o 
   4  -1  14        1.13        8.72      8.70 o 
   5  -1  14        0.30        9.21      8.71 o 
   6  -1  14        0.20        5.93     12.05 o 
  -8   0  14        3.40      -11.34     12.90 o 
  -7   0  14        2.79       -1.24      9.49 o 
  -6   0  14        0.32       -3.85      9.68 o 
  -5   0  14        1.10        1.71      8.44 o 
  -4   0  14       19.84       30.93      8.52 o 
  -3   0  14        0.65        8.72      7.96 o 
  -2   0  14       37.19       37.41     10.80 o 
  -1   0  14        0.39        4.50      7.40 o 
   0   0  14        8.50        8.72      8.08 o 
   1   0  14        3.42        8.14     12.04 o 
   2   0  14        4.44        4.98      8.32 o 
   3   0  14        0.00       -4.19      7.37 o 
   4   0  14        0.16        6.00      9.03 o 
   5   0  14        0.13       -4.69      8.29 o 
   6   0  14        0.62       22.35     14.32 o 
  -7   1  14        0.71       13.76     10.25 o 
  -6   1  14        2.10       -5.54      7.78 o 
  -5   1  14        0.13       -2.05      7.83 o 
  -4   1  14        4.18       13.76     10.39 o 
  -3   1  14        1.70        3.02      7.68 o 
  -2   1  14        0.10        8.72      7.60 o 
  -1   1  14        0.52       -1.25      7.41 o 
   0   1  14        0.03        2.65      7.55 o 
   1   1  14        0.07        6.71      8.26 o 
   2   1  14        0.18        4.44      8.46 o 
   3   1  14        8.87        9.09      7.83 o 
   4   1  14        3.21        8.65      8.71 o 
   5   1  14        0.25        1.72      9.04 o 
  -7   2  14        0.04        5.04      9.28 o 
  -6   2  14        0.68        8.17      8.63 o 
  -5   2  14       10.97       16.65      8.87 o 
  -4   2  14        8.58        0.80      8.11 o 
  -3   2  14        0.28       -3.49      8.57 o 
  -2   2  14        0.01       -3.53      7.49 o 
  -1   2  14        0.44       10.04      7.74 o 
   0   2  14        5.25       13.34      7.96 o 
   1   2  14        0.22       -7.42      7.63 o 
   2   2  14        1.94        6.73      9.10 o 
   3   2  14        8.60        0.24      7.52 o 
   4   2  14        3.66        4.57      8.97 o 
  -6   3  14        4.93       -2.43      8.58 o 
  -5   3  14        3.54        7.15      8.24 o 
  -4   3  14        0.05       12.72      8.66 o 
  -3   3  14        1.07       -4.51      8.26 o 
  -2   3  14        0.28        6.38      8.19 o 
  -1   3  14        0.00       -3.37      7.28 o 
   0   3  14        0.27       13.59      8.69 o 
   1   3  14        0.24        2.19      8.17 o 
   2   3  14        6.35        5.60      8.51 o 
   3   3  14        0.27       10.08      9.79 o 
  -5   4  14        1.86        3.05      9.86 o 
  -4   4  14        2.73        9.61      8.41 o 
  -3   4  14        0.26        9.51     10.25 o 
  -2   4  14        0.88       11.47      8.34 o 
  -1   4  14        2.39        1.28      7.83 o 
   0   4  14        0.43        4.20      7.91 o 
   1   4  14        0.17       11.11      8.39 o 
   2   4  14        3.23        2.93     10.13 o 
  -3   5  14        0.02      -18.59     18.59 o 
  -2   5  14        0.07        2.28     10.69 o 
  -1   5  14        0.04        5.45     11.29 o 
   0   5  14        5.14       10.06     13.38 o 
   0  -9  15        1.66        4.77     23.11 o 
   1  -9  15        0.22       -1.51     25.62 o 
   2  -9  15        2.18       12.31     22.60 o 
   1  -8  15        5.27      -17.08     20.09 o 
   2  -8  15        0.00        3.72     15.39 o 
   3  -8  15        0.56       -6.10     15.48 o 
   1  -7  15        1.15      -17.33     19.34 o 
   2  -7  15        1.73       20.56     17.01 o 
   3  -7  15        0.02        9.95     15.36 o 
   4  -7  15        0.01        5.78     21.10 o 
  -5  -6  15        0.04       -4.52     12.56 o 
   1  -6  15        0.05        1.00     23.86 o 
   2  -6  15        0.02        8.82     14.21 o 
   3  -6  15        0.02       -7.69     15.07 o 
   4  -6  15        2.27        1.25     16.31 o 
  -6  -5  15        3.19        9.04     14.82 o 
  -5  -5  15        0.10       -9.11     10.39 o 
  -4  -5  15        1.35       -1.26     19.84 o 
  -3  -5  15        1.65       -3.52     20.09 o 
   1  -5  15        2.80      -14.19     14.19 o 
   2  -5  15       14.58        3.67     16.58 o 
   3  -5  15        3.17        1.01     13.29 o 
   4  -5  15        6.00        6.98     14.15 o 
   5  -5  15        0.01        0.50     18.08 o 
  -6  -4  15        6.64        6.59     11.11 o 
  -5  -4  15        0.09        2.00     11.13 o 
  -4  -4  15        0.00        5.93      9.37 o 
  -3  -4  15        0.18        8.73     17.60 o 
  -2  -4  15        1.60       -1.02      9.52 o 
  -1  -4  15        0.17       -5.53      9.45 o 
   0  -4  15        1.71        9.07     11.17 o 
   1  -4  15       14.13       12.61      7.70 o 
   2  -4  15        0.08        4.54      8.09 o 
   3  -4  15       18.64       20.28     12.92 o 
   4  -4  15        0.35       22.92     14.30 o 
   5  -4  15        0.68       45.71     22.10 o 
  -6  -3  15        0.09       15.60     10.50 o 
  -5  -3  15        6.57        7.49      8.68 o 
  -4  -3  15        2.55        3.27      7.91 o 
  -3  -3  15        0.31        6.94      7.63 o 
  -2  -3  15        0.52        2.82      7.30 o 
  -1  -3  15        0.60       -6.53      6.53 o 
   0  -3  15        0.00       -2.58      6.91 o 
   1  -3  15        1.44        8.19      8.71 o 
   2  -3  15       22.57       31.44      9.08 o 
   3  -3  15        3.66        2.73      8.63 o 
   4  -3  15        1.67        4.62     11.65 o 
  -6  -2  15        1.48        8.98      9.06 o 
  -5  -2  15       11.78       19.07      8.75 o 
  -4  -2  15        6.46       -1.63      7.85 o 
  -3  -2  15        0.03       20.54      8.24 o 
  -2  -2  15        0.10       -6.52      6.52 o 
  -1  -2  15        6.36       14.41      7.58 o 
   0  -2  15        0.35        6.33      8.95 o 
   1  -2  15        0.47       16.78     13.23 o 
   2  -2  15        2.34        4.77      8.61 o 
   3  -2  15        0.01        4.25      9.37 o 
   4  -2  15        1.08       -1.02      8.46 o 
  -6  -1  15        3.52       -2.31      8.80 o 
  -5  -1  15        1.96       -1.19      8.41 o 
  -4  -1  15        0.03       -7.37      7.83 o 
  -3  -1  15        1.50       -5.86      7.37 o 
  -2  -1  15        5.05       12.80      8.08 o 
  -1  -1  15        2.04        8.65      9.01 o 
   0  -1  15        7.14       -0.54      8.72 o 
   1  -1  15        1.74       -2.71      8.77 o 
   2  -1  15        0.17        0.31      9.02 o 
   3  -1  15        0.64       -8.37      8.37 o 
   4  -1  15        8.40       13.87      9.80 o 
  -6   0  15        0.02       -2.04     10.86 o 
  -5   0  15        5.85       -1.13      8.66 o 
  -4   0  15        2.74        8.12      8.19 o 
  -3   0  15        5.98        7.55      7.87 o 
  -2   0  15        3.45        7.88      8.24 o 
  -1   0  15        0.00        1.58      7.82 o 
   0   0  15        0.14        0.91      8.33 o 
   1   0  15        0.52       -4.57      9.00 o 
   2   0  15        0.66        5.97      8.73 o 
   3   0  15        0.25        6.87      8.94 o 
   4   0  15        1.15        2.07     11.80 o 
  -5   1  15        0.88       -0.87      8.88 o 
  -4   1  15        4.48       11.18      8.99 o 
  -3   1  15        7.08        5.54      8.61 o 
  -2   1  15        0.91       -7.55      7.55 o 
  -1   1  15        0.00        2.69      7.88 o 
   0   1  15        0.25       14.05      8.13 o 
   1   1  15        2.97       -3.41      8.79 o 
   2   1  15       11.82       18.46      9.36 o 
   3   1  15        4.32        2.37     12.94 o 
  -4   2  15        2.70        0.85      8.64 o 
  -3   2  15        3.52       13.53      8.71 o 
  -2   2  15        0.80       -6.43      7.78 o 
  -1   2  15        0.78        7.21      7.94 o 
   0   2  15        2.07        0.74      8.27 o 
   1   2  15        0.36        3.21      9.35 o 
   2   2  15        1.94        9.35     14.94 o 
  -2   3  15        0.07       -0.74     12.90 o 
  -1   3  15        0.16       -0.69     10.52 o 
   0   3  15        0.30        5.98     14.92 o 
   1  -5  16        0.21        5.27     22.86 o 
   2  -5  16        6.67       -0.50     20.34 o 
  -3  -4  16        2.89       -9.48     13.62 o 
  -2  -4  16        0.06        1.47     11.82 o 
  -1  -4  16        0.02       14.11     10.76 o 
   0  -4  16        0.02       -5.58     12.71 o 
   1  -4  16        0.63        2.17      9.01 o 
   2  -4  16        1.98        6.03     19.84 o 
  -4  -3  16        2.33       -9.04     13.31 o 
  -3  -3  16        1.54       -7.49      7.49 o 
  -2  -3  16        0.35       -1.42      7.78 o 
  -1  -3  16        0.92        5.36      7.82 o 
   0  -3  16        1.93       -1.87     10.30 o 
   1  -3  16        0.48        8.44      8.91 o 
   2  -3  16        0.12        6.11     10.78 o 
  -3  -2  16        0.12        2.64      9.93 o 
  -2  -2  16        0.39        1.00      8.21 o 
  -1  -2  16        0.04       -5.24      7.90 o 
   0  -2  16        0.02       -0.01      7.80 o 
   1  -2  16        0.00        1.56      9.50 o 
   2  -2  16        0.49       28.92     12.96 o 
  -3  -1  16       18.52       13.28     13.38 o 
  -2  -1  16        2.31        9.58      8.47 o 
  -1  -1  16        8.25        3.91      8.47 o 
   0  -1  16        1.40       -0.53      8.43 o 
   1  -1  16        0.24       -3.83     12.23 o 
  -2   0  16        1.56      -16.83     16.83 o 
  -1   0  16        1.72       -8.29     16.07 o 
                                                 
